# Supplementary material for: Relationship between finger movement characteristics and brain voxel-based morphometry
Source: PLoS One. 2022 Oct 7;17(10):e0269351. doi: 10.1371/journal.pone.0269351 (PMC9543950; doi:10.1371/journal.pone.0269351)
Supplement: S1 Data — Data described are as follows: patients’ ID; sex; age; education; MMSE-J, MoCA-J, Barthel Index, ADAS, RCPM, and FAB scores; measured values in finger-tapping; and VSRAD analysis value. (XLSX) [file pone.0269351.s006.xlsx]

## Sheet: Characteristics
Patients' No.	Age	Sex Male:0 Female:1	Education	MMSE	MoCA-J	Barthel Index	ADAS	RCPM	FAB
1	74	1	9	19	15	100	16	13	9
2	59	1	12	12	19	100	23	15	6
3	86	1	8	12	8	70	NC	NC	NC
4	78	1	9	18	18	95	17	23	9
5	78	1	9	24	18	100	12.4	26	9
6	56	1	14	25	25	100	40.6	13	3
7	79	0	9	24	18	100	20	1	5
8	83	0	9	22	20	100	12	22	9
9	75	0	9	24	21	85	20.3	28	NC
10	86	1	9	25	23	100	10.3	26	8
11	68	0	9	19	7	100	27.4	NC	NC
12	78	1	9	25	23	100	28.3	6	3
13	87	1	10	21	17	85	12	21	9
14	85	1	12	25	19	95	17	29	12
15	79	0	9	17	NC	80	15	16	7
16	77	0	12	13	9	100	35	8	4
17	77	0	12	24	20	95	12.7	25	12
18	54	1	12	9	NC	90	NC	NC	NC
19	85	0	9	11	7	95	25	16	8
20	87	1	11	21	17	90	19.7	18	9
21	75	1	12	20	18	100	19.4	27	8
22	65	1	9	12	10	100	19	20	8
23	83	1	9	16	14	90	20.7	9	10
24	72	1	12	19	16	100	15.4	16	9
25	88	1	6	23	NC	85	20	17	8
26	63	0	12	7	4	60	15.3	6	7
27	67	0	9	26	18	100	14.6	30	16
28	76	0	9	22	20	100	15.4	34	13
29	70	0	12	19	10	100	23.3	28	4
30	83	0	13	23	NC	100	21.7	21	12
31	71	1	12	23	17	100	13.4	31	11
32	79	1	12	19	13	100	21	23	6
33	81	0	12	13	12	95	12.4	22	10
34	77	1	12	12	19	NC	8.3	30	8
35	72	0	16	20	14	100	17.6	31	12
36	76	1	12	25	22	100	18.4	30	14
37	80	0	12	12	4	100	NC	14	3
38	80	1	13	20	11	95	25.7	NC	NC
39	75	0	12	19	22	100	20	31	10
40	76	1	9	26	22	75	10.6	27	12
41	75	1	9	15	12	100	14.7	24	6
42	80	0	16	16	13	100	25.7	29	4
43	68	0	16	16	11	100	17.3	5	6
44	76	1	12	23	23	100	6.7	26	13
45	82	1	9	23	18	100	15.3	28	9
46	81	1	9	23	11	100	11.3	24	6
47	83	1	9	17	18	100	18	27	10
48	83	0	9	22	17	100	22	27	9
49	89	0	8	22	18	100	10	34	4
50	74	1	9	9	2	85	26	3	4
51	77	0	10	20	19	100	17.6	23	10
52	80	1	14	17	15	100	NC	NC	NC
53	88	0	9	19	16	95	19.7	27	11
54	77	1	10	24	20	100	22.4	27	12
55	77	1	9	28	16	100	11.7	25	13
56	75	1	9	21	NC	100	17	25	6
57	68	1	12	18	14	100	18.4	17	12
58	82	1	12	26	25	100	8	27	9
59	80	1	12	22	16	100	18	20	7
60	80	1	12	2	3	80	37	6	5
61	80	1	9	24	18	100	17	27	10
62	62	0	12	24	22	100	NC	17	11

## Sheet: dominant
Parameter No.	1	2	3	4	5	6	7	8	9	10	11	12	13	14	15	16	17	18	19	20	21	22	23	24	25	26	27	28	29	30	31	32	33	34	35	36	37	38	39	40
Patients' No.	Max distance amplitude (mm)	Total travelling distance (m)	Ave of local max distance (mm)	SD of local max distance (mm)	Slope of approximate line of local max points (mm/s)	CV of local max distance	SD of local max distance in three adjacent taps (mm)	Max of velocity amplitude (m/s)	Ave of local max velocity (m/s)	Ave of local min velocity (m/s)	SD of local max velocity (m/s)	SD of local min velocity (m/s)	Energy balance	Total energy (m²/s²)	CV of local max velocity	CV of local min velocity	Number of freezing calculated from velocity	Ave distance rate of velocity peak in extending movement	Ave distance rate of velocity peak in flexing movement	Ratio of distance rates of velocity peak in extending and flexing movements	SD of distance rate of velocity peak in extending movements	SD of distance rate of velocity peak in flexing movement	Max of acceleration amplitude (m/s²)	Ave of local max acceleration in extending movement (m/s²)	Ave of local min acceleration in extending movement (m/s²)	Ave of local max acceleration in flexing movement (m/s²)	Ave of local min acceleration in flexing movement (m/s²)	Ave of contact duration (s)	SD of contact duration (s)	CV of contact duration	Number of zero crossover points of acceleration	Number of freezing calculated from acceleration	Number of taps	Ave of tapping interval (s)	Frequency of taps (Hz)	SD of inter-tapping interval (s)	CV of inter-tapping interval	Inter-tapping interval variability (mm²)	Skewness of inter-tapping interval distribution	SD of inter-tapping interval in three adjacent taps (s)
1	121.743	7178.8	78.3372	22.1551	2.17065	0.282817	13.1145	3.74566	1.1293	-1.15415	0.249678	0.232956	0.944132	615.731	0.22109	-0.201842	4	0.418629	0.336291	1.24484	0.119818	0.137959	181.825	37.1359	-28.6948	47.2353	-34.2738	0.105909	0.0274767	0.259437	2.6	13	45	0.325682	3.07048	0.0846717	0.259983	0.00307175	1.21469	0.0436142
2	78.8252	3943.82	49.4069	9.25219	0.736953	0.187265	6.5171	2.66556	0.870413	-1.117	0.152495	0.233345	0.774721	269.847	0.175198	-0.2089	20.5	0.544448	0.364666	1.49301	0.099983	0.093668	129.05	25.5807	-34.1143	48.3049	-36.3361	0.131892	0.034628	0.262548	4.725	54.5	40	0.374615	2.6694	0.581888	1.5533	0.418705	5.87244	0.206813
3	43.5932	4215.97	34.6923	3.86022	0.196174	0.11127	2.75304	1.65698	0.64931	-0.65319	0.0705	0.083981	0.97406	208.542	0.108577	-0.12857	1.5	0.509759	0.362354	1.4068	0.073766	0.062517	72.9311	19.6109	-23.5746	26.2899	-26.3435	0.088793	0.016762	0.188779	2.0678	2	59	0.248448	4.02498	0.020417	0.082178	0.000114	-0.0877	0.008052
4	94.5578	6536.59	56.4918	10.661	0.603237	0.188718	7.05595	4.10973	1.31384	-1.28247	0.208998	0.25366	1.06251	618.636	0.159074	-0.19779	0	0.574787	0.393216	1.46176	0.084473	0.081894	182.653	41.0316	-52.2324	52.9553	-47.2779	0.130926	0.022425	0.171283	2.03571	1	56	0.266545	3.7517	0.024662	0.092525	0.000375	-0.66578	0.014212
5	55.6307	2974.51	28.0228	8.21547	0.138497	0.293171	4.24562	1.50591	0.420635	-0.56704	0.094709	0.13133	0.786547	113.035	0.225157	-0.23161	0.5	0.565536	0.417902	1.35328	0.11261	0.069991	73.128	11.9267	-17.5566	21.328	-19.5739	0.110189	0.028045	0.254515	2.14815	4	54	0.279245	3.58108	0.050985	0.18258	0.000389	2.68992	0.020902
6	92.8072	8815.69	71.276	9.30749	-0.22607	0.130584	6.52616	3.81364	1.30556	-1.51636	0.204797	0.211889	0.916	935.124	0.156865	-0.13974	15	0.576703	0.306052	1.88433	0.06765	0.066965	179.958	42.598	-51.7007	62.531	-49.9506	0.085333	0.015888	0.186188	2.59677	18.5	62	0.237869	4.204	0.027756	0.116685	0.000837	0.769506	0.025098
7	99.4735	5911.94	75.1406	11.5586	-1.39992	0.153826	9.79183	3.13317	1.01099	-1.3491	0.219912	0.205372	0.725736	519.72	0.217521	-0.15223	1	0.377282	0.377258	1.00006	0.074077	0.069797	111.891	32.9918	-19.6835	54.7222	-28.9777	0.151351	0.019743	0.130445	2.71053	13	38	0.39027	2.56233	0.035628	0.091291	0.000509	0.721031	0.03195
8	130.743	12065.8	81.667	16.0995	1.72166	0.197136	11.3234	6.00533	1.927	-2.1188	0.346236	0.337164	0.887229	1844.57	0.179676	-0.15913	4	0.538086	0.463406	1.16115	0.0913572	0.105358	323.208	62.259	-85.7385	84.8796	-117.62	0.0834328	0.021571	0.258544	2.27536	9	69	0.205294	4.87106	0.0154021	0.0750247	8.94847e-05	0.277675	0.00830105
9	108.288	5436.13	86.088	11.4206	-1.7249	0.132662	7.93209	2.47824	0.84761	-0.992059	0.106023	0.186448	0.818059	369.39	0.125084	-0.18794	1	0.403004	0.312602	1.28919	0.0603749	0.092845	89.6688	19.4211	-11.8641	38.5915	-14.5541	0.141667	0.0388705	0.27438	3.77419	27	31	0.476333	2.09937	0.0440598	0.0924978	0.00206437	0.158994	0.0383486
10	63.2618	5350.25	40.8861	10.626	1.02639	0.259893	7.16898	2.69334	0.877061	-1.08049	0.177605	0.197586	0.827471	391.76	0.2025	-0.182867	4	0.520368	0.415708	1.25176	0.0742543	0.101328	134.349	26.6926	-35.6973	45.5944	-41.4687	0.10129	0.0296694	0.292915	2.19672	6	61	0.241167	4.14651	0.0577866	0.239613	0.000409228	4.14547	0.03342
11	115.806	4484.32	49.1075	12.8831	-1.70836	0.262345	7.38716	2.95623	0.798683	-1.04351	0.16255	0.256843	0.794721	317.221	0.203523	-0.246135	4	0.532892	0.34293	1.55394	0.0795851	0.0847249	133.453	21.5606	-28.8828	45.6663	-33.1953	0.155714	0.0234929	0.150872	2.97674	21	43	0.336429	2.9724	0.0523972	0.155746	0.000791102	1.47629	0.0293528
12	110.962	7380.79	89.1515	8.38557	0.398607	0.0940598	6.26768	4.2873	1.12742	-2.41237	0.116567	0.238966	0.475062	939.499	0.103393	-0.0990589	7	0.435834	0.328195	1.32797	0.0472352	0.0832494	218	30.8018	-20.1231	113.285	-62.1425	0.146667	0.0188251	0.128353	3.025	20	40	0.367949	2.71777	0.0192189	0.0522325	0.000282493	-0.0423949	0.0185727
13	70.1976	4247.17	37.9036	9.51731	-1.2985	0.251093	4.96801	2.16627	0.746233	-0.789075	0.137717	0.18342	1.00138	242.077	0.184549	-0.23245	1	0.578795	0.376757	1.53625	0.0791412	0.0834386	99.073	19.9903	-27.6831	30.2812	-28.2921	0.158409	0.0270179	0.170558	2.15217	3	46	0.327111	3.05707	0.0308679	0.0943652	0.000509971	0.405912	0.0242151
14	44.4279	2998.49	26.7427	8.61037	1.71734	0.321971	4.00419	1.89765	0.539808	-0.585897	0.1843	0.164323	0.935147	135.744	0.341417	-0.280464	1	0.55741	0.418173	1.33297	0.0775053	0.0866995	90.6651	15.8862	-22.7468	23.6661	-27.819	0.118772	0.0340205	0.286435	2.22034	6	59	0.254655	3.92688	0.0302165	0.118657	0.00050857	0.0592324	0.0230909
15	36.5191	2035.16	19.7956	5.25245	0.955394	0.265335	2.6469	1.02438	0.258525	-0.422868	0.0614395	0.100216	0.624411	50.3972	0.237654	-0.236992	0	0.550752	0.493322	1.11642	0.127627	0.0629566	42.8757	4.78474	-6.67018	12.8901	-11.0177	0.146585	0.058121	0.396499	2.22222	5	45	0.326818	3.05981	0.0395188	0.12092	0.000242492	2.14918	0.0186855
16	41.829	2471.2	21.0043	5.97469	-0.447145	0.284451	4.90911	1.67649	0.39058	-0.666297	0.0732445	0.183102	0.607939	94.515	0.187527	-0.274806	1	0.583969	0.468987	1.24517	0.0767626	0.0880482	84.0153	9.65827	-15.8746	26.3146	-22.5733	0.145957	0.0434721	0.297841	2.04167	1	48	0.303617	3.29362	0.0273802	0.0901801	0.000831252	0.572283	0.0216668
17	313.121	11082.6	82.212	74.1764	-4.69481	0.902257	50.7288	25.9052	2.22017	-2.92585	2.60582	3.53983	0.634503	4150.63	1.1737	-1.20985	5	0.523874	0.433869	1.20745	0.101035	0.130764	1849.28	73.9772	-65.1056	125.217	-158.283	0.126429	0.0380635	0.301067	2.5	14	56	0.268727	3.72124	0.0578329	0.21521	0.00183393	2.58426	0.0426671
18	59.4141	3690.42	40.1428	8.48428	-0.966386	0.211352	3.77514	2.3169	0.667515	-0.945076	0.14414	0.17108	0.746715	223.652	0.215936	-0.181023	5	0.503701	0.388025	1.29812	0.0954246	0.0844699	120.802	21.2355	-25.4463	40.0094	-32.8438	0.133043	0.0316136	0.237619	2.70833	17	48	0.300638	3.32626	0.0557324	0.18538	0.00106039	0.977844	0.0319929
19	79.7549	5336.22	48.1569	10.5601	0.812995	0.219286	9.45715	3.2309	0.899199	-1.31936	0.143101	0.2477	0.675832	450.838	0.159143	-0.187743	1	0.621409	0.485617	1.27963	0.0751182	0.109977	179.434	22.8828	-43.6856	53.7167	-66.1975	0.1584	0.0377619	0.238396	2.07843	2	51	0.2896	3.45304	0.0355688	0.122821	0.000429534	0.178848	0.0228855
20	45.0248	4114.74	32.439	5.14392	0.496536	0.158572	3.94025	1.9841	0.669705	-0.735336	0.0965017	0.0993427	0.892649	212.934	0.144096	-0.135098	1	0.557601	0.398785	1.39825	0.0841486	0.0852112	88.0576	20.3728	-29.1435	30.1028	-35.6802	0.096875	0.0206155	0.212805	2.15152	5	66	0.222923	4.48585	0.0244772	0.109801	7.31544e-05	1.75141	0.0102499
21	35.9195	1754.08	15.8243	4.39725	0.168261	0.27788	3.90271	1.3181	0.401201	-0.473352	0.0839883	0.121891	0.95472	47.9154	0.209342	-0.257506	8	0.592615	0.529768	1.11863	0.0583904	0.0816079	52.8633	10.818	-14.7296	17.5236	-14.1039	0.186154	0.0694192	0.372913	2.76471	13	34	0.437879	2.28374	0.228907	0.522764	0.00240063	3.78534	0.0832197
22	51.0921	3543.16	27.1746	5.60582	0.126468	0.206289	3.2256	2.05043	0.534464	-0.659588	0.130251	0.117507	0.813947	162.436	0.243703	-0.178152	15	0.514796	0.382532	1.34576	0.0764071	0.0840175	93.1555	17.4956	-21.9475	28.5011	-27.148	0.088	0.0202485	0.230096	2.83582	28	67	0.222727	4.4898	0.0190178	0.0853862	7.21827e-05	0.41541	0.014315
23	79.5849	3712.88	35.8668	10.4183	1.41532	0.290471	5.09137	2.6141	0.573385	-0.962408	0.123545	0.260634	0.557287	219.968	0.215467	-0.270814	5	0.408412	0.408355	1.00014	0.0737513	0.084427	121.721	16.9394	-12.3096	42.3533	-27.9312	0.112128	0.0251029	0.223878	2.85417	20	48	0.295532	3.38373	0.0254361	0.0860688	0.000927866	-0.106652	0.0183698
24	71.8437	4185.41	51.2639	10.0848	0.0267899	0.196724	7.71524	2.30743	0.531011	-1.1234	0.112629	0.233706	0.444559	254.861	0.212102	-0.208034	8	0.394938	0.363626	1.08611	0.136795	0.0764194	113.019	13.924	-11.4069	49.0469	-28.2496	0.109744	0.0259034	0.236035	3.425	28	40	0.370513	2.69896	0.0601729	0.162404	0.00130053	1.56679	0.053162
25	64.7629	3716.37	46.3642	9.87005	0.510797	0.212881	6.5086	2.20911	0.647304	-0.88268	0.111782	0.199111	0.777169	203.306	0.172688	-0.22558	6	0.525545	0.339956	1.54592	0.06447	0.077943	89.6618	15.5409	-15.9816	39.1092	-18.113	0.142368	0.033323	0.234065	2.90244	18.5	41	0.3575	2.7972	0.074171	0.20747	0.005711	2.95	0.048936
26	95.2313	8668.95	72.9264	10.098	0.090847	0.138468	7.5205	3.63885	1.39021	-1.51957	0.180707	0.159268	0.893837	954.713	0.129986	-0.10481	0.5	0.564505	0.415412	1.3589	0.07456	0.078644	161.982	37.5074	-56.4798	60.033	-62.7214	0.112414	0.014426	0.128329	2.05085	1.5	59	0.252414	3.96175	0.026445	0.104768	0.000151	0.086628	0.011883
27	96.4957	7977.24	76.8857	10.0701	-0.10595	0.130975	7.622	3.28151	0.987953	-1.39447	0.113767	0.32063	0.662731	715.909	0.115154	-0.22993	0.5	0.435089	0.393367	1.10606	0.06284	0.095767	154.725	24.203	-21.292	53.396	-35.8127	0.082245	0.013733	0.166981	2.05882	1.5	51	0.291	3.43643	0.032904	0.113071	0.000648	-0.51632	0.027977
28	34.1545	2736.56	15.3988	4.54	-0.08689	0.294828	3.37208	1.46213	0.326606	-0.49434	0.080088	0.11887	0.640281	87.2474	0.245214	-0.24046	63	0.565472	0.39798	1.42085	0.067257	0.084276	75.6472	19.3214	-13.3681	19.4246	-18.151	0.063378	0.020425	0.322277	4.04054	75.5	74	0.200411	4.98975	0.0312	0.15568	0.000674	2.05856	0.02332
29	32.9589	3482.89	22.2946	3.77195	-0.19492	0.169187	3.1029	1.79322	0.555507	-0.8011	0.085042	0.108716	0.672023	169.516	0.153089	-0.13571	38	0.58759	0.457042	1.28564	0.080959	0.094146	104.97	25.5717	-27.8163	30.316	-40.4418	0.088158	0.01867	0.211777	3.15584	44.5	77	0.192763	5.18771	0.0285	0.147851	0.000407	-0.0589	0.026222
30	38.7908	2851.64	25.0836	4.55119	0.2885	0.181441	3.08349	1.41884	0.542167	-0.51717	0.066195	0.08445	1.03816	110.683	0.122094	-0.16329	0.5	0.503902	0.333961	1.50886	0.069307	0.073307	55.0197	17.2702	-18.2005	21.7308	-15.1608	0.113846	0.027091	0.237964	2.43396	11.5	53	0.280577	3.56408	0.024767	0.08827	0.000255	0.253945	0.01474
31	70.5093	7661.52	53.8492	6.04961	-0.4454	0.112343	3.71012	3.49926	1.2451	-1.58408	0.131502	0.164404	0.805097	811.782	0.105615	-0.10379	3.5	0.533371	0.432263	1.2339	0.073412	0.08969	190.11	41.0599	-57.3769	69.7157	-74.1619	0.091304	0.020716	0.22689	2.22857	8	70	0.21029	4.75534	0.016625	0.079057	4.04e-05	-0.08493	0.005638
32	45.7794	3101.85	28.2634	6.77131	-0.24336	0.239579	3.75971	1.95055	0.660406	-0.67787	0.120151	0.141016	1.01213	157.773	0.181935	-0.20803	0	0.540071	0.370787	1.45655	0.084249	0.076355	85.6679	21.1102	-27.7573	28.9137	-29.7599	0.136981	0.027357	0.199713	2.24074	6.5	54	0.274906	3.63761	0.024149	0.087844	0.000344	0.429384	0.022684
33	40.7595	3849.81	29.2065	3.81171	0.11603	0.130509	2.8033	1.91872	0.627644	-0.83324	0.071124	0.098788	0.750169	208.848	0.113319	-0.11856	1.5	0.567669	0.467458	1.21437	0.072768	0.102553	100.198	19.0873	-29.8064	35.4335	-40.6418	0.10597	0.01851	0.174668	2.02941	1	68	0.216567	4.61751	0.012857	0.059369	6.91e-05	0.575112	0.009804
34	50.7237	3696.57	42.6949	4.84736	0.034231	0.113535	2.20128	2.08913	0.861345	-0.82408	0.110471	0.096879	1.12492	224.244	0.128254	-0.11756	1	0.502213	0.330207	1.52091	0.067928	0.055462	82.6619	25.9987	-26.4341	33.1207	-17.534	0.169048	0.03122	0.184681	2.04651	1	43	0.339286	2.94737	0.018792	0.055387	0.000198	-0.00729	0.011741
35	70.1884	6081.82	47.022	8.90708	-0.63208	0.189424	6.69594	3.05541	1.01829	-1.21254	0.173129	0.203695	0.866967	520.171	0.170019	-0.16799	11	0.537199	0.354516	1.5153	0.080842	0.079186	143.78	35.8133	-42.6867	51.4311	-48.6542	0.108525	0.020399	0.187967	2.58065	18	62	0.237705	4.2069	0.029966	0.126065	0.000248	-0.18879	0.024092
36	57.1537	5592	38.7234	6.71607	0.153331	0.173437	5.01961	2.502	0.94264	-0.86009	0.142614	0.108745	1.0749	386.32	0.151292	-0.12643	1	0.584865	0.375052	1.55942	0.070808	0.076998	123.824	29.5637	-43.4644	36.6991	-48.1379	0.083286	0.017995	0.216067	2.08451	3	71	0.208714	4.79124	0.013927	0.06673	7.27e-05	0.10144	0.007767
37	66.0701	3511.8	41.8983	9.61976	1.3491	0.229598	5.15361	2.25165	0.559748	-1.07144	0.112981	0.229279	0.517149	202.11	0.201843	-0.21399	3.5	0.435325	0.363048	1.19908	0.121161	0.068632	107.198	14.1143	-11.9813	48.3385	-24.9237	0.154054	0.042717	0.277288	3.05263	20	38	0.380541	2.62784	0.050878	0.1337	0.001252	0.442799	0.040622
38	57.199	3566.3	40.7573	5.35349	-0.88445	0.13135	3.00255	2.08197	0.516856	-0.94341	0.095605	0.116203	0.496311	184.581	0.184973	-0.12317	5.5	0.399444	0.337811	1.18245	0.058907	0.075866	90.6267	12.9187	-9.31081	42.9033	-21.5099	0.127436	0.021609	0.169565	3.65854	34	41	0.36225	2.76052	0.017757	0.049019	0.00019	-0.37317	0.014444
39	133.292	7251.74	108.127	9.55099	-1.32996	0.088332	6.20747	4.20821	1.34833	-1.95517	0.186748	0.289415	0.539776	805.905	0.138503	-0.14803	1.5	0.272826	0.280539	0.972505	0.041815	0.060096	175.222	47.5192	-22.0144	85.074	-38.4994	0.121333	0.018333	0.151095	4.32353	39.5	34	0.435455	2.29645	0.043091	0.098956	0.001079	0.233352	0.03714
40	114.211	5840.26	54.7364	19.6779	0.476952	0.359502	15.3241	4.82924	0.716217	-1.70342	0.159614	0.557406	0.398485	552.841	0.222857	-0.327228	22	0.45226	0.388449	1.16427	0.0918633	0.0903484	347.211	27.8991	-17.5381	71.9305	-49.9577	0.148571	0.0340424	0.229132	4.60465	56	43	0.349048	2.86494	0.0309846	0.088769	0.000946548	0.388794	0.0268381
41	301.904	6795.37	81.477	46.62	-1.11731	0.572186	27.8009	22.0491	1.11709	-2.88025	1.22433	2.36893	0.332479	1348.69	1.096	-0.822472	10	0.496397	0.446864	1.11085	0.142223	0.127099	1764.04	35.0833	-53.7364	128.323	-126.418	0.168684	0.0615639	0.364965	5.94737	75	38	0.388378	2.57481	0.109405	0.281698	0.0110308	4.19242	0.0565292
42	68.4669	4514.22	44.1086	8.88385	-0.496605	0.201408	7.4865	2.64955	0.766425	-0.992643	0.179074	0.185201	0.787663	290.903	0.233648	-0.186574	2	0.493557	0.373184	1.32256	0.0752369	0.0677403	108.973	21.4638	-22.8899	42.5201	-27.1935	0.127021	0.0257002	0.20233	2.70833	17	48	0.304681	3.28212	0.0308468	0.101243	0.00050646	1.07097	0.025442
43	124.162	5927.6	61.7535	19.9732	-0.825461	0.323433	13.0107	3.88293	0.941654	-1.35601	0.174961	0.393151	0.711021	516.77	0.185802	-0.289932	1	0.461648	0.35294	1.30801	0.129045	0.0977027	201.449	29.9149	-27.3058	57.1308	-39.8557	0.128182	0.0314955	0.24571	3.02222	23	45	0.3225	3.10078	0.0329287	0.102105	0.000815565	0.559131	0.0269849
44	120.808	7128.03	69.8493	17.0227	-3.05619	0.243706	6.65103	4.92082	1.25042	-1.5873	0.434945	0.452956	0.812014	811.536	0.347839	-0.285362	9	0.609765	0.3256	1.87274	0.127472	0.0718308	209.332	40.4546	-50.2196	69.3635	-50.6365	0.143	0.0186537	0.130445	3.41176	36	51	0.2922	3.42231	0.0431083	0.14753	0.000819926	-0.260046	0.0314416
45	77.5564	5634.07	57.1665	7.71377	0.409435	0.134935	6.47312	2.64823	0.87578	-1.11333	0.12151	0.216231	0.800472	408.805	0.138745	-0.19422	3	0.39037	0.320229	1.21903	0.0801337	0.0946095	113.943	27.2844	-19.215	47.1905	-26.1088	0.108864	0.0167354	0.153728	2.57778	13	45	0.322727	3.09859	0.0294416	0.0912275	0.000623232	0.448135	0.0253771
46	69.0393	6209.87	58.1733	5.19758	0.336167	0.0893466	4.22784	2.79168	0.925278	-1.25943	0.109334	0.175062	0.761351	511.243	0.118164	-0.139001	0	0.410918	0.362791	1.13266	0.0920656	0.0890084	149.004	32.1093	-36.2706	55.5266	-51.0009	0.113922	0.0220978	0.193974	2.16071	4	56	0.265818	3.76197	0.0231493	0.0870871	0.000216918	0.798552	0.0134173
47	49.0797	3543.16	31.411	4.99055	-0.219905	0.158879	4.30015	2.00674	0.65342	-0.840686	0.0962554	0.127145	0.80034	188.117	0.14731	-0.15124	1	0.544673	0.44175	1.23299	0.067123	0.0940445	92.2924	18.5402	-27.3784	32.8444	-32.0229	0.156531	0.0327587	0.20928	2.08	2	50	0.293673	3.40514	0.0184497	0.0628238	0.00014324	0.494417	0.0132627
48	51.9287	6070.7	36.7266	3.6428	0.440498	0.0991869	2.37233	2.41967	0.946964	-1.10712	0.0678377	0.121931	0.864006	447.635	0.0716371	-0.110134	0	0.55436	0.437798	1.26625	0.0747434	0.0882053	124.121	30.0272	-40.717	46.7665	-48.6326	0.0782667	0.0174273	0.222666	2	0	76	0.196667	5.08475	0.0116634	0.0593057	4.39317e-05	1.13563	0.00777368
49	100.378	8181.85	70.417	8.4356	1.25344	0.119795	5.78139	3.70706	1.2786	-1.38448	0.190046	0.232233	0.929294	784.871	0.148636	-0.16774	1	0.418665	0.347826	1.20366	0.0738382	0.0783236	148.622	42.8868	-31.5895	56.486	-32.1277	0.0794545	0.022642	0.284968	2.19298	5	57	0.258929	3.86207	0.0240967	0.093063	0.000310218	0.18976	0.0132155
50	46.162	4548.25	37.3449	4.61482	-0.466231	0.123573	2.50897	1.62895	0.52168	-0.772647	0.0558189	0.108808	0.657473	221.257	0.106998	-0.140826	38	0.470978	0.343587	1.37077	0.0598501	0.0833956	81.9273	21.9777	-13.8759	33.7892	-22.7053	0.061129	0.0151609	0.248014	3.4127	44	63	0.237258	4.21482	0.0405361	0.170853	0.000318527	3.95385	0.0298514
51	41.8923	2590.51	17.6549	4.7172	-0.527711	0.267189	3.46994	1.60832	0.482359	-0.515083	0.0867659	0.102432	0.921009	93.091	0.179878	-0.198865	1	0.591222	0.480665	1.23001	0.0816209	0.099281	73.0837	14.4587	-21.1395	19.7502	-22.9442	0.102698	0.0287484	0.279931	2.03077	1	65	0.230156	4.34487	0.0417282	0.181304	0.000451691	5.91806	0.020509
52	42.6156	2078.71	18.441	6.66203	0.195043	0.361263	3.07711	1.71451	0.402958	-0.53708	0.12854	0.142966	0.706855	74.1663	0.318992	-0.266191	3	0.610038	0.428774	1.42275	0.0788714	0.0937236	79.0207	15.1185	-16.9096	22.5786	-21.0924	0.150962	0.0180695	0.119696	3.40741	38	54	0.276415	3.61775	0.0198159	0.071689	0.000241598	0.28205	0.0197452
53	90.2511	7241.2	64.9228	6.68873	0.781597	0.103026	5.10667	2.97554	1.0743	-1.33566	0.148869	0.128175	0.812403	645.839	0.138573	-0.095964	22	0.475433	0.312208	1.52281	0.0520459	0.0669227	121.149	32.5551	-31.4052	57.574	-35.5241	0.1054	0.0135842	0.128882	3.45098	37	51	0.2878	3.47464	0.0250135	0.0869127	0.000429199	0.0551602	0.0239268
54	84.9418	7655.92	71.1875	7.7781	0.246504	0.109262	6.47443	3.27019	1.10085	-1.43877	0.120227	0.182265	0.81399	726.414	0.109213	-0.126681	22	0.484604	0.307786	1.57449	0.0546094	0.0671669	147.199	41.0953	-34.3718	55.9414	-37.8496	0.0994231	0.0180862	0.181912	2.92453	24	53	0.279615	3.57634	0.0739889	0.26461	0.0058162	5.05995	0.045599
55	300.715	9416.65	120.922	31.4265	-0.0305884	0.25989	14.6768	21.1278	1.54289	-3.15854	1.42554	1.39731	0.555712	1787.28	0.92394	-0.44239	7	0.460558	0.356836	1.29067	0.173485	0.0868801	1095.82	56.9265	-28.4892	140.472	-88.5212	0.15	0.0483673	0.322449	3.82051	35	39	0.376842	2.65363	0.040142	0.106522	0.00147518	0.392118	0.040585
56	300.522	6156.92	62.2636	38.1218	1.84596	0.612264	17.8582	27.9181	1.05846	-1.22869	1.9049	2.01272	0.873209	1138.13	1.79969	-1.6381	11	0.435352	0.267643	1.62662	0.15287	0.0668902	1482.25	43.6817	-17.6682	56.6345	-35.6882	0.077551	0.0161414	0.208139	3.54348	35	46	0.322889	3.09704	0.119518	0.370153	0.00633692	2.7507	0.081015
57	48.2474	4705.88	33.4927	6.00029	-0.132066	0.179152	3.65233	2.31303	0.829584	-0.844153	0.147932	0.119951	1.01875	295.961	0.178321	-0.142097	0	0.53772	0.414718	1.29659	0.0824963	0.0946547	111.907	28.6877	-35.6194	35.6647	-42.8538	0.0965714	0.0158696	0.16433	2.04225	1	71	0.209714	4.76839	0.0127372	0.0607359	4.4682e-05	-0.327795	0.00920816
58	99.0596	7107.08	69.8873	6.17903	0.368335	0.0884141	4.74791	2.81335	0.951261	-1.32019	0.0970986	0.150304	0.714789	604.222	0.102074	-0.113851	7	0.437836	0.300938	1.4549	0.0606521	0.0687057	124.375	25.9043	-21.637	57.0115	-27.87	0.0868085	0.0161658	0.186223	3.04167	25	48	0.303191	3.29825	0.0294224	0.0970424	0.00108546	0.604089	0.0238255
59	46.2717	3080.12	30.5193	5.83517	0.506858	0.191196	3.57657	1.81706	0.463425	-0.73066	0.0739125	0.124901	0.622052	133.812	0.159492	-0.170942	8	0.425963	0.430655	0.989105	0.0836093	0.0861797	89.3811	15.6043	-10.2165	30.4641	-20.5692	0.102917	0.0317543	0.308543	2.90196	23	51	0.2896	3.45304	0.0828315	0.28602	0.00556705	4.15118	0.0490101
60	37.5529	1843.91	19.6059	7.48224	-1.14953	0.381633	4.58962	1.74067	0.431729	-0.49637	0.176825	0.211044	0.856351	63.2928	0.409574	-0.425175	22	0.576651	0.506483	1.13854	0.0957247	0.157819	92.6779	13.7798	-20.0003	20.0504	-24.3511	0.146	0.0455354	0.311886	3.6	36	45	0.326364	3.06407	0.206331	0.632212	0.0915557	3.87777	0.116721
61	25.4686	1950.51	15.0105	3.84871	-0.122466	0.2564	2.99032	1.26239	0.335094	-0.474962	0.092888	0.127819	0.688735	56.5428	0.2772	-0.269114	0	0.646105	0.583881	1.10657	0.0795926	0.117143	71.7706	8.85058	-15.7267	19.7694	-25.2668	0.11871	0.0299444	0.252249	2.50794	16	63	0.237742	4.20624	0.01987	0.0835781	0.000141784	0.80869	0.0122357
62	100.056	8905.22	66.0255	10.7967	0.327617	0.163524	6.97425	3.60323	1.41127	-1.39062	0.169124	0.162983	1.00476	948.878	0.119838	-0.1172	1.5	0.552968	0.365549	1.5127	0.066806	0.064931	158.965	38.8501	-59.7359	55.9943	-62.4074	0.08697	0.018395	0.211508	2.02985	1	67	0.218939	4.56747	0.026143	0.119409	0.000299	0.38212	0.013293

## Sheet: non-dominant hand
Parameter No.	1	2	3	4	5	6	7	8	9	10	11	12	13	14	15	16	17	18	19	20	21	22	23	24	25	26	27	28	29	30	31	32	33	34	35	36	37	38	39	40
Patients' No.	Max distance amplitude (mm)	Total travelling distance (m)	Ave of local max distance (mm)	SD of local max distance (mm)	Slope of approximate line of local max points (mm/s)	CV of local max distance	SD of local max distance in three adjacent taps (mm)	Max of velocity amplitude (m/s)	Ave of local max velocity (m/s)	Ave of local min velocity (m/s)	SD of local max velocity (m/s)	SD of local min velocity (m/s)	Energy balance	Total energy (m²/s²)	CV of local max velocity	CV of local min velocity	Number of freezing calculated from velocity	Ave distance rate of velocity peak in extending movement	Ave distance rate of velocity peak in flexing movement	Ratio of distance rates of velocity peak in extending and flexing movements	SD of distance rate of velocity peak in extending movements	SD of distance rate of velocity peak in flexing movement	Max of acceleration amplitude (m/s²)	Ave of local max acceleration in extending movement (m/s²)	Ave of local min acceleration in extending movement (m/s²)	Ave of local max acceleration in flexing movement (m/s²)	Ave of local min acceleration in flexing movement (m/s²)	Ave of contact duration (s)	SD of contact duration (s)	CV of contact duration	Number of zero crossover points of acceleration	Number of freezing calculated from acceleration	Number of taps	Ave of tapping interval (s)	Frequency of taps (Hz)	SD of inter-tapping interval (s)	CV of inter-tapping interval	Inter-tapping interval variability (mm²)	Skewness of inter-tapping interval distribution	SD of inter-tapping interval in three adjacent taps (s)
1	105.099	6923.74	72.8255	12.5383	-1.42318	0.172169	10.776	2.99973	0.959722	-1.06318	0.226369	0.178518	0.89028	556.303	0.235869	-0.167909	0	0.451889	0.365628	1.23592	0.124619	0.108743	109.696	29.4124	-29.1198	41.5271	-29.2732	0.0982222	0.0322835	0.328678	2.53191	12	47	0.314783	3.1768	0.0495643	0.157456	0.0015955	0.731242	0.0371485
2	299.478	5462.68	56.2564	6.68676	-1.44389	0.118862	5.37768	12.5164	0.988999	-1.39927	0.150969	0.191595	1.0141	629.215	0.152648	-0.136925	52	0.677432	0.431109	1.57137	0.0461868	0.0975508	731.74	31.9342	-48.8344	57.3706	-66.0415	0.128261	0.0263569	0.205494	13.0769	72	13	0.8775	1.1396	1.35507	1.54423	0.17603	2.73909	0.508481
3	105.025	4912.82	57.6841	19.7423	2.81309	0.342248	9.00998	2.53546	0.916127	-0.926814	0.162664	0.153768	1.00782	341.316	0.177556	-0.165911	14.5	0.529678	0.343444	1.54225	0.0986832	0.0683008	89.6825	29.2842	-24.7556	34.4408	-23.826	0.171	0.0539135	0.315284	3.475	29.5	40	0.367692	2.71967	0.105293	0.286362	0.00935753	0.838703	0.0776809
4	72.0218	5404.64	47.0941	8.66379	0.614229	0.183968	6.35867	2.53401	0.898589	-0.989474	0.152324	0.138581	0.93975	390.054	0.169514	-0.140056	0	0.52963	0.351687	1.50597	0.142271	0.062524	126.142	29.6904	-36.4934	40.5806	-44.008	0.123889	0.0157116	0.12682	2.23214	6.5	56	0.268727	3.72124	0.0363142	0.135134	0.000773504	1.00728	0.0191653
5	68.8878	4215.32	39.9165	9.62645	0.518202	0.241165	8.35477	1.83747	0.543899	-0.621966	0.103936	0.118457	0.869848	196.639	0.191093	-0.190456	2.5	0.562251	0.454489	1.23711	0.136179	0.144994	74.5911	16.1389	-20.9287	20.8634	-23.9244	0.10549	0.0155324	0.14724	2.47059	12	51	0.2906	3.44116	0.0413748	0.142377	0.00195224	1.64041	0.0291716
6	104.749	7325.38	66.4059	13.6855	-0.29793	0.206088	10.6076	3.56032	1.21628	-1.22783	0.235426	0.227423	1.03342	677.78	0.193563	-0.185224	4	0.527642	0.337587	1.56298	0.0846797	0.0925253	156.079	36.7052	-41.7566	51.832	-38.4723	0.0912766	0.0225173	0.246693	2.38596	11	57	0.258393	3.87008	0.0365701	0.141529	0.000798003	0.845478	0.0272238
7	116.629	8298.64	83.4436	13.6355	-0.122935	0.16341	9.84024	3.7989	1.32959	-1.38216	0.273037	0.240387	0.929653	859.498	0.205355	-0.173921	2	0.49964	0.368977	1.35412	0.128224	0.0816859	159.143	39.9265	-40.9576	53.3384	-48.4596	0.110638	0.0211006	0.190717	2.38776	9	49	0.300625	3.3264	0.070753	0.235353	0.000910282	1.756	0.0374052
8	103.82	8975.91	63.437	11.9944	-0.337026	0.189075	9.98634	4.3509	1.42488	-1.53344	0.235203	0.240039	0.946325	1005.49	0.165069	-0.156537	6	0.524467	0.363325	1.44352	0.0876214	0.0779972	211.387	48.632	-55.8591	65.363	-64.6313	0.08625	0.0181265	0.210163	2.45455	15	66	0.224308	4.45816	0.026982	0.12029	0.000277657	-0.29606	0.0234614
9	77.116	3119.48	49.9645	10.0142	0.140314	0.200426	8.17611	1.72897	0.472171	-0.762417	0.100197	0.11276	0.569906	139.013	0.212206	-0.147898	10	0.371622	0.306325	1.21316	0.0664275	0.0517166	60.0047	10.8068	-7.44033	31.5718	-12.9289	0.17931	0.0317278	0.176943	4.86667	43	30	0.479655	2.08483	0.0508838	0.106084	0.002351	0.738811	0.0441662
10	51.3858	2862.4	29.8821	9.28923	-1.56171	0.310863	4.98707	2.11608	0.63546	-0.688771	0.196315	0.186231	0.941307	146.409	0.308934	-0.270381	0	0.512492	0.469535	1.09149	0.112284	0.127613	114.32	20.9598	-25.9087	27.1496	-33.4486	0.176977	0.0617034	0.348653	2.81818	18	44	0.338605	2.9533	0.0591037	0.174551	0.000716575	0.789993	0.03697
11	66.5564	2396.05	33.7683	12.1475	-1.32784	0.359731	7.19641	2.24507	0.566942	-0.591905	0.195682	0.271308	0.963864	110.103	0.345153	-0.458364	18	0.481758	0.37102	1.29847	0.0869525	0.113149	86.7737	16.0338	-15.4221	24.8046	-15.92	0.241563	0.0895188	0.370582	5.36364	55	33	0.442188	2.26148	0.105211	0.237932	0.00515569	-0.0829411	0.0799732
12	125.499	7087.07	100.028	16.8439	-2.46294	0.168391	13.2723	4.07088	0.907903	-2.30216	0.192895	0.384877	0.393883	839.755	0.212462	-0.167181	5	0.453736	0.334299	1.35728	0.0902648	0.080574	215.71	20.9447	-16.356	101.384	-54.4777	0.168788	0.0240777	0.142651	3.42857	25	35	0.423529	2.36111	0.0398392	0.0940649	0.00137536	-0.591553	0.0417261
13	45.8795	3460.99	32.8691	4.97744	-0.496292	0.151432	3.52026	1.59935	0.576082	-0.63502	0.0818912	0.109852	0.940362	158.034	0.142152	-0.172989	0	0.457005	0.333879	1.36878	0.0743238	0.066347	69.4282	18.1525	-17.9105	25.5522	-19.1685	0.133542	0.0381759	0.285873	2.1	2	50	0.300816	3.32429	0.0443394	0.147397	0.00114781	1.51279	0.0252642
14	27.6272	1598.93	14.7699	4.82588	-0.20706	0.326737	3.86115	1.39388	0.386059	-0.423528	0.136616	0.16144	0.94285	45.8603	0.353874	-0.381179	16	0.590812	0.583968	1.01172	0.10056	0.118198	65.0899	11.3684	-15.4102	14.9084	-20.0667	0.141111	0.0946098	0.670463	4.23256	48	43	0.34619	2.88858	0.14773	0.42673	0.0292964	2.34645	0.107242
15	25.887	1182.75	17.9487	3.29258	-0.12759	0.183444	2.61626	1.08418	0.201758	-0.481565	0.0696644	0.120906	0.393759	27.5496	0.345287	-0.25107	1	0.474692	0.442235	1.07339	0.102179	0.0830668	55.1763	4.7698	-4.2601	20.9409	-14.7351	0.216129	0.0804022	0.37201	3.87879	31	33	0.442812	2.25829	0.106566	0.240658	0.00234399	0.221687	0.0510435
16	38.3907	2608.33	19.6412	5.96852	-0.0521072	0.303877	4.34645	1.77125	0.541904	-0.596654	0.108097	0.149536	0.904819	107.943	0.199476	-0.250625	0	0.571204	0.50291	1.1358	0.0909171	0.0966672	80.1147	17.0532	-23.7121	23.3614	-25.7957	0.136607	0.0342863	0.250985	2.01754	0	57	0.261071	3.83037	0.0160316	0.061407	0.000183774	0.144688	0.0146754
17	107.099	9328.09	79.7558	9.55316	-0.289749	0.11978	7.51188	3.99911	1.42163	-1.77501	0.150658	0.205412	0.765891	1121.77	0.105975	-0.115724	1	0.513058	0.32776	1.56534	0.0625114	0.0700925	181.736	36.52	-43.4219	75.6109	-54.0927	0.114038	0.0205092	0.179844	2.09434	2	53	0.279615	3.57634	0.0318059	0.113749	0.000808069	1.02489	0.0250836
18	56.5478	3921	42.9272	5.97396	-0.365713	0.139165	4.34946	2.30604	0.693948	-1.02085	0.121485	0.186245	0.71547	250.028	0.175064	-0.182441	1	0.53751	0.352966	1.52284	0.0823135	0.0781595	106.382	20.6622	-26.186	44.6864	-30.6833	0.167907	0.0642746	0.382799	2.37778	8	45	0.325909	3.06834	0.0680054	0.208664	0.000293438	2.38949	0.0188194
19	57.4371	4341.53	40.6932	7.3408	0.801432	0.180394	5.89839	2.29974	0.847348	-1.00343	0.115932	0.133736	0.850317	297.262	0.136817	-0.133279	1	0.55382	0.378628	1.4627	0.0680841	0.0933863	121.613	24.0515	-34.141	43.0999	-41.2926	0.161667	0.023186	0.143418	2.04082	1	49	0.299167	3.34262	0.0298103	0.0996444	0.000243283	0.242236	0.0143055
20	38.4749	2148.32	22.1215	6.10009	0.231218	0.275754	5.6279	1.64589	0.371702	-0.531505	0.0894079	0.167493	0.708586	71.4365	0.240536	-0.315129	3	0.578578	0.469077	1.23344	0.0900361	0.11862	92.4395	10.0314	-15.5381	22.3627	-20.4779	0.1304	0.0505868	0.387935	2.68	17	50	0.294898	3.391	0.0705373	0.239192	0.00408724	2.11278	0.0377497
21	28.6931	1784.56	17.4427	3.37129	-0.330686	0.193278	2.18826	1.04234	0.363217	-0.417277	0.0684029	0.0612557	0.933964	48.3501	0.188325	-0.146799	0	0.531597	0.395192	1.34516	0.071175	0.0701804	43.6082	10.8894	-11.5636	17.4684	-10.2353	0.14093	0.0567708	0.402829	2.59091	13	44	0.334651	2.98819	0.0526601	0.157358	0.000602554	0.135363	0.0216244
22	35.3714	2377.43	21.2448	3.76657	0.324371	0.177293	2.39887	1.22785	0.37296	-0.494218	0.0696258	0.080812	0.752331	74.9734	0.186684	-0.163515	7	0.493397	0.410309	1.2025	0.0761801	0.0895131	57.7551	12.2696	-12.924	21.015	-16.3155	0.0881034	0.0229765	0.26079	2.62903	19	62	0.240656	4.15531	0.0278609	0.115771	0.000441886	2.86918	0.0187477
23	65.2035	4414.19	44.9053	7.45114	-0.845338	0.16593	5.24936	2.44351	0.537115	-1.02278	0.100848	0.244886	0.52101	259.968	0.18776	-0.23943	0	0.404858	0.352061	1.14997	0.058706	0.0844779	130.867	13.8203	-15.197	44.9764	-29.5867	0.102083	0.0233346	0.228584	2.32	8	50	0.29102	3.43619	0.0233849	0.0803549	0.000881439	1.74244	0.01477
24	110.83	5356.52	63.898	11.0146	0.426803	0.172378	8.97847	2.89028	0.815975	-1.15117	0.147985	0.225609	0.636518	377.284	0.18136	-0.195982	10	0.456525	0.426723	1.06984	0.128236	0.112339	166.945	20.3951	-18.7053	44.8719	-28.2006	0.0983784	0.0441911	0.449195	3.09756	22	41	0.36175	2.76434	0.134525	0.371872	0.0120588	2.83837	0.08
25	83.0026	3296.08	45.6275	13.7329	-1.18346	0.300978	10.6745	2.10193	0.530544	-0.717719	0.131897	0.236826	0.714655	165.322	0.248606	-0.329969	4	0.435866	0.508943	0.856415	0.0848958	0.1259	77.9345	13.5028	-11.7612	23.3197	-19.1071	0.176857	0.0375556	0.21235	2.64706	11	34	0.428485	2.3338	0.0920639	0.214859	0.0159097	2.28487	0.0673473
26	109.601	9614.94	83.5264	10.8924	1.19312	0.130407	7.90766	3.94106	1.42758	-1.65638	0.148342	0.224937	0.887164	1117.18	0.103911	-0.1358	0.5	0.507131	0.342003	1.48283	0.0598817	0.0734925	166.124	39.1751	-45.8505	65.2216	-47.5627	0.106792	0.0177345	0.166065	2.12963	3.5	54	0.275472	3.63014	0.0387579	0.140697	0.000446844	0.655621	0.019377
27	123.99	8855.61	81.5845	13.4399	-1.93051	0.164736	9.8088	4.13083	1.27727	-1.43316	0.251939	0.308053	0.879959	910.381	0.197248	-0.214948	2	0.435903	0.274713	1.58676	0.0705751	0.0546251	143.357	35.6115	-33.3982	60.2966	-33.023	0.0898039	0.00969334	0.107939	2.13208	3.5	53	0.278269	3.59364	0.0223801	0.0804259	0.000343272	-0.152072	0.0197506
28	66.3097	3881.05	22.9071	7.0278	-0.0584797	0.306795	3.44017	2.46964	0.531257	-0.762991	0.112208	0.162448	0.683318	191.464	0.211212	-0.212909	45	0.556718	0.402233	1.38407	0.0787523	0.107199	117.458	26.0527	-23.6149	29.5641	-32.3321	0.0808333	0.0147991	0.183082	3.41892	52.5	74	0.201644	4.95924	0.0363629	0.180332	0.00121462	0.877294	0.0329545
29	29.4137	2551.24	17.2537	4.70906	-0.455269	0.272931	3.71515	1.85865	0.4384	-0.625687	0.103534	0.155272	0.689317	101.468	0.236163	-0.248163	14.5	0.592431	0.447331	1.32437	0.0889052	0.104433	95.1433	14.0159	-20.1653	27.8687	-29.6778	0.0974603	0.0373289	0.383016	2.96875	31	64	0.232063	4.30917	0.0612019	0.263729	0.00273827	4.55687	0.0310591
30	60.6903	3666.87	38.3909	7.40315	-0.0632349	0.192836	6.39349	1.9181	0.608967	-0.793988	0.103797	0.134638	0.769581	188.926	0.170447	-0.169571	1	0.401443	0.332204	1.20842	0.0753335	0.0757701	72.3594	19.0243	-14.2343	33.8224	-19.4221	0.133333	0.0267989	0.200992	2.3913	9	46	0.320222	3.12283	0.0404794	0.12641	0.00193664	1.59499	0.0265883
31	62.8241	4827.66	40.0701	6.71782	-0.723112	0.167652	5.3676	2.41	0.794335	-0.931103	0.134648	0.110455	0.888893	323.824	0.169511	-0.118628	0.5	0.526344	0.372876	1.41158	0.0999724	0.0981605	127.718	26.763	-36.5209	39.5258	-44.9572	0.12	0.0182248	0.151873	2	0	59	0.250517	3.99174	0.0212275	0.0847345	0.000219704	-0.123707	0.0131031
32	50.6572	3711.89	34.8745	7.25219	-1.10408	0.207951	4.22728	2.04678	0.77778	-0.710637	0.154945	0.117849	1.1178	210.069	0.199214	-0.165836	0	0.505018	0.349029	1.44692	0.0820665	0.0715264	86.6944	25.5633	-29.3363	29.9005	-27.134	0.130385	0.0367269	0.281682	2.28302	7.5	53	0.282885	3.53501	0.0258454	0.0913639	0.000179958	-1.25813	0.0153855
33	60.6297	5869.12	41.7149	8.51983	0.207347	0.20424	7.41253	2.84445	0.887488	-1.1543	0.157517	0.186152	0.758972	460.259	0.177487	-0.161269	1	0.596512	0.480816	1.24062	0.0667642	0.0982365	146.913	24.5496	-42.1581	48.2569	-60.0326	0.101029	0.0191724	0.189771	2.02899	1	69	0.213529	4.6832	0.0185089	0.086681	6.57119e-05	-0.2277	0.00653568
34	28.0257	1650.66	24.5832	2.58884	-0.04279	0.105309	1.77053	1.04349	0.308426	-0.484768	0.0455816	0.0604054	0.73819	46.9129	0.147788	-0.124607	0	0.528648	0.376285	1.40491	0.0777425	0.060985	40.3925	8.50775	-8.57805	19.252	-10.3848	0.220857	0.0592289	0.268178	2	0	36	0.414571	2.41213	0.0246556	0.0594725	0.000693774	0.0581401	0.0198085
35	96.9946	7287.9	57.5952	12.0708	-1.34317	0.209581	8.84103	3.63925	1.06553	-1.2684	0.18761	0.214434	0.840321	677.184	0.176072	-0.169059	4	0.579413	0.342929	1.6896	0.076405	0.0730355	172.893	29.7379	-46.1882	54.0409	-54.1347	0.0991667	0.042677	0.430356	2.19672	6	61	0.241167	4.14651	0.0410081	0.170041	0.00087232	5.27067	0.020076
36	64.0285	4428.49	34.222	11.5659	-1.36378	0.337966	8.69384	2.8593	0.790784	-1.03652	0.209528	0.258925	0.754777	318.72	0.264962	-0.249802	5	0.573941	0.457746	1.25384	0.0800692	0.109447	159.975	23.8658	-38.3034	46.6896	-52.0532	0.101875	0.0276529	0.271439	2.62121	20.5	66	0.225692	4.43081	0.0394085	0.174612	0.00176366	5.91597	0.0196865
37	75.6345	4868.5	55.6261	7.31267	0.439481	0.131461	4.69474	2.61585	0.689892	-1.17729	0.0972344	0.221213	0.604611	328.713	0.140941	-0.187901	8.5	0.511828	0.309192	1.65537	0.0677529	0.0775448	120.351	15.6279	-15.0309	53.4184	-25.6871	0.12119	0.0254905	0.210335	3.11628	24	43	0.349524	2.86104	0.0744722	0.213068	0.00187269	4.38281	0.0389319
38	86.5944	5081.65	54.3051	12.4491	-1.97007	0.229245	7.21403	3.15548	0.649573	-1.38456	0.167747	0.241417	0.453612	378.933	0.258242	-0.174364	3	0.446026	0.398357	1.11966	0.0814484	0.0864051	140.774	15.861	-14.3874	61.484	-38.2851	0.115556	0.030863	0.267084	2.68085	16	47	0.32	3.125	0.0298887	0.0934021	0.000678855	-0.0807813	0.0255561
39	110.429	6739.66	93.3683	7.89349	0.22743	0.0845414	5.5515	2.60528	0.879777	-1.21557	0.113022	0.218555	0.775138	515.246	0.128467	-0.179797	1	0.382578	0.343872	1.11256	0.0795605	0.145617	100.837	24.7828	-12.6838	45.8755	-22.4321	0.0912121	0.0298703	0.327482	2.80556	14.5	36	0.410571	2.43563	0.0443875	0.108112	0.00127266	0.174416	0.0408385
40	80.9915	3509.81	37.5251	13.63	-1.3327	0.363224	7.80409	2.77962	0.522368	-0.976668	0.11225	0.268393	0.518538	196.405	0.214886	-0.274805	24	0.473858	0.350327	1.35262	0.0893592	0.0853726	128.051	15.7585	-12.8541	43.7892	-24.7188	0.137674	0.0330827	0.240296	4.48837	53	43	0.34381	2.90859	0.0767941	0.223362	0.00687031	2.50415	0.0433869
41	85.7565	2911.27	37.5949	10.4169	-0.305521	0.277082	6.18026	2.51829	0.39816	-0.919896	0.124167	0.26439	0.381098	148.107	0.311853	-0.287412	30	0.392015	0.346498	1.13136	0.106137	0.0847314	101.98	20.1748	-7.63388	38.5379	-21.6398	0.148919	0.0422153	0.283478	5.25	58	36	0.410571	2.43563	0.0899981	0.219202	0.00309462	3.40104	0.0632286
42	101.983	5087.43	65.6413	15.46	-2.17399	0.235522	11.1018	2.82024	0.751626	-1.02492	0.188248	0.283551	0.713428	346.298	0.250454	-0.276658	7	0.443125	0.343402	1.2904	0.0885688	0.103418	117.396	18.579	-14.7747	40.7699	-19.2639	0.131944	0.0365529	0.277032	3.27027	23	37	0.399722	2.50174	0.0932427	0.233269	0.00223762	3.32208	0.0592242
43	103.869	2861.92	30.8662	17.3571	0.0343502	0.562333	13.3347	2.3214	0.573959	-0.662144	0.201298	0.229359	0.870067	141.701	0.350719	-0.346388	11	0.530372	0.456944	1.16069	0.0827275	0.0970445	103.322	16.5726	-21.7721	25.9265	-24.9935	0.154783	0.0516286	0.333555	3.02439	21	41	0.3665	2.72851	0.158009	0.43113	0.0230277	2.27986	0.105968
44	119.387	6732.62	76.163	25.8354	-5.62903	0.339212	9.53691	4.51269	1.2052	-1.46486	0.444261	0.512001	0.851417	738.428	0.368621	-0.349522	13	0.572924	0.292906	1.956	0.106684	0.0602036	187.464	33.5139	-40.765	64.7	-41.7341	0.153659	0.0379971	0.247283	3.3913	32	46	0.318444	3.14027	0.0613839	0.192762	0.00240195	0.500126	0.0526442
45	54.8459	3797.45	38.2364	7.78087	0.193405	0.203494	4.78	1.80296	0.528773	-0.617867	0.157424	0.167965	0.894944	171.521	0.297716	-0.271846	7	0.476178	0.420355	1.1328	0.114892	0.120257	80.2311	16.2357	-16.0468	23.9393	-19.8456	0.0757447	0.0369338	0.487609	2.49091	13	55	0.271667	3.68098	0.0497067	0.182969	0.00222035	0.291539	0.0290498
46	65.9232	4482.91	50.4159	9.10077	-0.828663	0.180514	8.25909	2.60718	0.710829	-0.982313	0.162382	0.245244	0.764893	288.904	0.22844	-0.249659	30	0.496148	0.377821	1.31318	0.106855	0.0889581	158.979	26.3445	-29.3117	41.6217	-41.1192	0.166	0.066311	0.399464	4.5102	61	49	0.303958	3.28992	0.0798333	0.262646	0.00329601	0.24438	0.0809318
47	53.4849	4132.02	37.3352	4.84827	0.400269	0.129858	3.20242	2.13975	0.71613	-0.973031	0.0806165	0.105956	0.7517	257.852	0.112572	-0.108892	1	0.548225	0.408358	1.34251	0.0843577	0.0757328	101.316	20.4119	-30.4814	39.7997	-38.1196	0.1592	0.0231093	0.145159	2.96078	24	51	0.291	3.43643	0.0216889	0.0745323	0.000172003	-0.02061	0.0116934
48	43.9734	4616.34	28.1435	6.86625	-0.459683	0.243973	4.79103	2.4691	0.716494	-0.863967	0.18534	0.227588	0.813249	279.478	0.258676	-0.263422	6	0.574749	0.437403	1.314	0.0924615	0.1102	138.329	23.4024	-34.2597	37.4037	-45.6039	0.0694937	0.0208719	0.300343	2.35	14	80	0.184051	5.43329	0.0215739	0.117217	6.11468e-05	2.11193	0.0148941
49	110.805	8399.49	85.5921	6.78722	-1.03146	0.0792973	4.71231	3.32201	1.04794	-1.39839	0.132892	0.213968	0.757299	781.288	0.126812	-0.15301	4	0.450253	0.342956	1.31286	0.102315	0.0795285	122.018	31.1078	-24.7075	55.8464	-32.7194	0.0904651	0.0227778	0.251785	2.31915	7	47	0.311522	3.21005	0.0522374	0.167685	0.000685362	4.10892	0.0312908
50	74.207	3295.67	45.0519	11.0953	-0.676208	0.246278	7.14243	2.53957	0.701965	-0.804734	0.176833	0.253726	0.848113	175.627	0.251912	-0.315292	20	0.502127	0.442572	1.13457	0.120846	0.137617	121.695	20.9536	-23.5195	31.2972	-27.9975	0.178	0.0939858	0.52801	4.77778	50	36	0.412571	2.42382	0.311518	0.755063	0.183695	4.04787	0.142377
51	47.4378	3294.77	25.8115	5.66428	-0.212787	0.219448	4.4246	1.78852	0.561668	-0.572532	0.0971474	0.0989167	0.995591	139.066	0.172962	-0.172771	0	0.532126	0.401827	1.32427	0.0899401	0.0800369	72.7983	16.9935	-20.9139	21.3699	-19.4072	0.104237	0.0318511	0.305564	2.05	1	60	0.247458	4.0411	0.0304899	0.123212	0.000808468	1.58727	0.0209691
52	74.0411	2715.04	27.3077	10.722	-0.275438	0.392638	6.77329	2.37595	0.542859	-0.757488	0.154218	0.228801	0.686813	138.187	0.284085	-0.302053	10	0.569337	0.464394	1.22598	0.0767677	0.134098	111.137	15.0689	-22.566	33.8881	-28.3768	0.143137	0.0405704	0.283437	3.23913	28	46	0.300667	3.32594	0.0629719	0.209441	0.00342291	0.96387	0.0448308
53	58.4882	4751.65	43.1458	5.47416	0.478909	0.126876	3.88374	2.17517	0.80269	-0.965789	0.0865164	0.162205	0.814039	311.885	0.107783	-0.167951	7	0.523946	0.322372	1.62529	0.0645982	0.0711087	101.167	23.1766	-28.0641	42.7588	-32.2076	0.129592	0.0130638	0.100807	3.13725	29	51	0.2914	3.43171	0.020001	0.0686377	0.000288056	0.655814	0.0155517
54	106.024	7874.67	78.4528	10.2764	-0.933117	0.130988	7.66054	3.24503	1.00847	-1.4877	0.117716	0.311362	0.67425	763.976	0.116727	-0.209291	2	0.430299	0.343908	1.2512	0.0782493	0.101294	159.035	29.3915	-26.377	62.9568	-41.4063	0.100208	0.0231084	0.230604	2.32653	8	49	0.301875	3.31263	0.0277263	0.0918471	0.000870526	0.384794	0.0245672
55	173.989	11994.3	155.668	12.2119	-2.27223	0.0784483	5.71169	6.16278	1.83533	-2.93136	0.340114	0.443316	0.583111	2047.41	0.185315	-0.151232	2	0.490873	0.292916	1.67581	0.0953149	0.0601928	256.437	40.854	-37.9599	123.985	-58.3271	0.147838	0.0380887	0.257639	2.89189	16	37	0.394722	2.53343	0.0200693	0.0508442	0.00024675	-0.647041	0.0168911
56	112.31	5771.28	60.4366	17.7886	-1.41798	0.294335	9.16595	3.23529	0.888796	-1.09291	0.213482	0.303222	0.813962	447.424	0.240192	-0.277446	3	0.39494	0.291003	1.35717	0.0771558	0.055341	123.837	26.8042	-19.2646	45.802	-25.3481	0.125227	0.0187379	0.149631	2.28889	6	45	0.330682	3.02405	0.037192	0.112471	0.000988843	0.447817	0.0239018
57	44.5549	3078.05	26.4376	6.9856	0.39993	0.26423	5.01492	1.92776	0.65349	-0.694021	0.149496	0.172418	0.967883	158.173	0.228766	-0.248433	6	0.534475	0.466623	1.14541	0.106973	0.105549	91.3588	24.2542	-27.8075	30.1107	-29.2529	0.107586	0.0502733	0.467284	2.88889	28	63	0.23629	4.23208	0.0399686	0.16915	0.00287619	1.70908	0.0296258
58	97.2444	7094.39	81.44	5.33249	0.874333	0.0654775	3.05013	3.06608	1.13177	-1.40241	0.112	0.145054	0.769507	659.379	0.0989602	-0.103432	2	0.460323	0.512803	0.89766	0.0565738	0.0968767	112.895	30.4187	-23.8238	43.1417	-38.4812	0.121707	0.0220116	0.180857	2.30952	6	42	0.353415	2.82954	0.0905983	0.256351	0.0207593	5.20908	0.0366578
59	60.5325	3619.6	38.2631	9.39864	-0.787508	0.245632	6.65202	2.25427	0.55135	-0.743482	0.158527	0.202776	0.70664	181.565	0.287525	-0.272738	14	0.545293	0.438143	1.24455	0.124149	0.109416	106.747	17.4224	-19.1674	28.3954	-25.4492	0.122391	0.0346529	0.283132	3.35417	32	48	0.314043	3.18428	0.0615262	0.195917	0.00188427	1.79544	0.0448116
60	80.7276	3518.31	48.8355	20.639	-4.3455	0.422623	11.1184	3.18531	0.701731	-1.18274	0.232768	0.407098	0.573916	256.812	0.331705	-0.344198	13	0.529566	0.440464	1.20229	0.127622	0.0946038	146.662	17.7178	-25.5844	48.9748	-40.5236	0.186829	0.0702296	0.375902	3.91429	33	35	0.393824	2.53921	0.13687	0.347542	0.00942361	1.40658	0.117353
61	37.0987	2711.17	20.4348	4.55023	-0.404224	0.222671	2.20557	1.56225	0.485438	-0.457988	0.123953	0.0984945	1.05571	96.8936	0.255343	-0.215059	1	0.560503	0.397851	1.40883	0.0747928	0.0878129	76.5039	14.572	-21.3086	19.2282	-22.8953	0.0959677	0.0241213	0.251348	2.22222	7	63	0.232903	4.29363	0.0107714	0.0462484	0.000120157	-0.35917	0.00880863
62	104.057	6874.54	55.4116	14.2104	0.544595	0.256452	12.0718	3.23198	1.05908	-1.1812	0.183979	0.169215	0.875988	606.95	0.173716	-0.143258	2	0.577763	0.436305	1.32422	0.0877584	0.119351	146.544	27.5316	-45.4245	47.9308	-59.9606	0.106667	0.0208031	0.195029	2.06667	2	60	0.246441	4.05777	0.0364248	0.147804	0.000990494	2.40268	0.0268174

## Sheet: in-phase
	Parameter No.	1	2	3	4	5	6	7	8	9	10	11	12	13	14	15	16	17	18	19	20	21	22	23	24	25	26	27	28	29	30	31	32	33	34	35	36	37	38	39	40		41	42	43	44
Patients' No.	task	Max distance amplitude (mm)	Total travelling distance (m)	Ave of local max distance (mm)	SD of local max distance (mm)	Slope of approximate line of local max points (mm/s)	CV of local max distance	SD of local max distance in three adjacent taps (mm)	Max of velocity amplitude (m/s)	Ave of local max velocity (m/s)	Ave of local min velocity (m/s)	SD of local max velocity (m/s)	SD of local min velocity (m/s)	Energy balance	Total energy (m²/s²)	CV of local max velocity	CV of local min velocity	Number of freezing calculated from velocity	Ave distance rate of velocity peak in extending movement	Ave distance rate of velocity peak in flexing movement	Ratio of distance rates of velocity peak in extending and flexing movements	SD of distance rate of velocity peak in extending movements	SD of distance rate of velocity peak in flexing movement	Max of acceleration amplitude (m/s²)	Ave of local max acceleration in extending movement (m/s²)	Ave of local min acceleration in extending movement (m/s²)	Ave of local max acceleration in flexing movement (m/s²)	Ave of local min acceleration in flexing movement (m/s²)	Ave of contact duration (s)	SD of contact duration (s)	CV of contact duration	Number of zero crossover points of acceleration	Number of freezing calculated from acceleration	Number of taps	Ave of tapping interval (s)	Frequency of taps (Hz)	SD of inter-tapping interval (s)	CV of inter-tapping interval	Inter-tapping interval variability (mm²)	Skewness of inter-tapping interval distribution	SD of inter-tapping interval in three adjacent taps (s)	task	Ave phase difference between the left hand and right-hand tapping (degree)	SD of phase difference between the left hand and right-hand tapping (degree)	Similarity of hands	Time lag of similarity of hands (s)
1	Left hand	94.0438	7983.2	76.0855	8.63568	-1.24287	0.1135	5.59919	2.98043	1.06477	-1.0752	0.14901	0.223548	1.00993	686.893	0.139946	-0.207912	0	0.50256	0.361373	1.3907	0.101887	0.132374	115.886	33.8635	-33.9704	42.8406	-36.1201	0.0843137	0.017579	0.208495	2.61538	16	52	0.287843	3.47411	0.0252439	0.0877002	0.000230921	1.35317	0.0172523	both-hand	-10.9167	18.0259	0.959044	0.01
	Right hand	72.9966	5973.24	56.9461	7.91604	-1.21	0.139009	4.10407	2.4296	0.874968	-1.03496	0.180726	0.133798	0.866181	440.746	0.206551	-0.129278	1	0.460164	0.293269	1.56909	0.0962562	0.0664458	101.537	28.4144	-26.4742	44.6631	-33.7689	0.109216	0.0180934	0.165667	2.23077	6	52	0.287451	3.47885	0.021433	0.0745622	0.000140366	0.790847	0.0130861
2	Left hand	70.743	5532.9	48.9697	7.42379	-0.676167	0.1516	5.3768	3.09656	0.940964	-1.30245	0.135682	0.204212	0.718281	457.22	0.144194	-0.156791	1	0.553318	0.437157	1.26572	0.105237	0.0855812	157.859	27.6371	-38.1272	54.6996	-52.8954	0.136364	0.0248971	0.182579	2.07143	2	56	0.262909	3.8036	0.0179168	0.0681481	0.000321835	0.179899	0.01335		-24.6326	36.5006	0.825483	0.01
	Right hand	75.4577	4994.96	45.6356	8.26072	0.418631	0.181015	5.08763	2.85805	0.828557	-1.05937	0.140575	0.203907	0.790456	349.316	0.169662	-0.192479	3	0.579402	0.389398	1.48794	0.0863845	0.0976946	124.641	23.8332	-33.8803	44.7346	-36.8299	0.117407	0.0284297	0.242145	2.46429	13	56	0.262364	3.8115	0.0177392	0.0676131	0.000251659	0.260408	0.0136948
3	Left hand	69.5952	3714.12	32.88	9.57439	1.10587	0.291192	4.60116	2.02466	0.687537	-0.657806	0.123409	0.124173	1.07141	191.863	0.179495	-0.188768	2.5	0.577897	0.37559	1.53864	0.0732471	0.0800324	74.318	20.7718	-26.3945	24.5098	-23.3334	0.1378	0.0202323	0.146824	2.27451	7	51	0.2882	3.46981	0.0255303	0.0885853	0.000429927	0.106241	0.0183913		-58.6644	62.9472	0.464518	0.05
	Right hand	54.3734	4144.85	38.4599	5.44763	0.174066	0.141645	3.41412	1.56587	0.62632	-0.622447	0.0887503	0.0763451	0.985529	196.376	0.141701	-0.122653	1	0.517065	0.343388	1.50577	0.0582813	0.0584337	66.2087	17.241	-21.492	24.7146	-21.9539	0.0971698	0.0195505	0.201199	2.03704	1	54	0.272075	3.67545	0.0212457	0.0780874	8.05655e-05	0.211322	0.0100279
4	Left hand	67.2018	5140.66	47.6694	10.5426	1.20761	0.221162	8.07824	2.38567	0.755408	-1.02357	0.126877	0.187178	0.805539	344.821	0.167958	-0.182868	1.5	0.537053	0.342624	1.56747	0.14719	0.059538	110.314	26.0278	-26.964	42.4114	-32.1437	0.115882	0.0229065	0.19767	2.63462	16.5	52	0.285686	3.50034	0.0305454	0.106919	0.000560905	0.763901	0.0176167		6.82268	21.2645	0.89779	0
	Right hand	94.3873	4842.32	42.5428	12.2318	0.158846	0.287517	9.08448	3.4474	0.890715	-0.936195	0.194886	0.229876	0.963547	343.672	0.218797	-0.245543	0.5	0.674577	0.402162	1.67738	0.0740846	0.094158	190.219	24.7195	-40.0148	35.3348	-52.3442	0.147843	0.0248446	0.168047	2.21154	5.5	52	0.285098	3.50757	0.0298913	0.104846	0.000327715	0.437132	0.0180526
5	Left hand	74.4393	5936.7	54.923	6.84532	0.88484	0.124635	5.53151	2.26356	0.739845	-1.09738	0.096172	0.115033	0.68552	416.114	0.129989	-0.104826	1	0.386914	0.454704	0.850915	0.119837	0.0726019	94.8865	25.6135	-21.4364	39.616	-32.3697	0.1082	0.0122374	0.1131	2.31373	8	51	0.2878	3.47464	0.0288055	0.100088	0.000202502	0.217246	0.0156108		-10.7331	9.90076	0.965435	0.01
	Right hand	40.5336	3289.42	32.4011	3.6284	-0.16426	0.111984	3.44949	1.35953	0.436955	-0.563287	0.0759741	0.0686627	0.771461	124.652	0.173872	-0.121897	1	0.62869	0.414223	1.51776	0.0667917	0.0770362	61.8295	10.9251	-15.692	19.7047	-19.4521	0.1144	0.0176311	0.154118	2.15686	4	51	0.2878	3.47464	0.0269004	0.0934691	0.000156556	0.382903	0.0139067
6	Left hand	73.077	6600.34	55.5983	8.38291	-0.279748	0.150776	5.69277	2.94554	1.02344	-1.15534	0.170489	0.200379	0.928787	530.127	0.166584	-0.173438	2.5	0.561107	0.346068	1.62138	0.0757913	0.0863864	142.573	30.1388	-37.0923	49.7393	-35.2018	0.0768852	0.0248691	0.323457	2.53125	17	64	0.235397	4.24815	0.021763	0.0924526	0.000261349	0.206099	0.0179842		-24.9241	36.3754	0.947707	0
	Right hand	76.1211	7936.2	64.0272	5.88127	-0.169357	0.0918559	3.65849	3.27493	1.15017	-1.47948	0.112883	0.141647	0.804927	780.386	0.0981447	-0.095741	21	0.516257	0.338409	1.52554	0.0693739	0.0779736	150.367	41.9508	-39.9942	60.2191	-46.2961	0.0850794	0.0144661	0.170031	2.76562	24.5	64	0.235079	4.25388	0.0278749	0.118577	0.000487068	0.133358	0.0260987
7	Left hand	85.8441	4820.78	64.2249	9.66775	0.249437	0.150529	7.7832	2.35011	0.729403	-1.09757	0.110509	0.157945	0.682477	328.798	0.151506	-0.143905	1	0.497175	0.374831	1.3264	0.0963718	0.0944973	93.7124	18.9565	-14.7378	43.0051	-25.0199	0.173824	0.0251076	0.144443	2.34286	6	35	0.417353	2.39605	0.0367059	0.0879494	0.000967548	0.456957	0.0336689		38.9082	21.5489	0.877321	-0.03
	Right hand	79.1674	3937.54	52.3994	8.28435	0.207465	0.1581	6.74587	2.02723	0.574255	-0.85615	0.0966967	0.134653	0.700769	213.969	0.168387	-0.157278	3	0.443247	0.297344	1.49069	0.0903862	0.0647716	76.9158	16.0078	-13.4539	34.0341	-17.5874	0.180588	0.018413	0.101961	3.71429	30	35	0.416176	2.40283	0.0381397	0.091643	0.00168097	0.684996	0.0373089
8	Left hand	64.6083	6603.79	41.4422	7.29659	0.374697	0.176067	5.4834	2.95991	1.11836	-1.22202	0.148536	0.147016	0.90536	574.752	0.132817	-0.120306	2	0.558787	0.407505	1.37124	0.0849573	0.0816434	163.428	37.962	-52.6559	52.5473	-65.2727	0.0917143	0.0188796	0.205852	2.08451	3	71	0.208	4.80769	0.0167332	0.0804481	0.000108472	-0.017198	0.00973766		49.3545	76.489	0.539641	-0.03
	Right hand	133.973	9234.61	62.6093	17.8389	-0.978114	0.284925	13.9954	7.53764	1.50703	-1.49076	0.49978	0.541997	0.971284	1045.82	0.331633	-0.363572	6	0.626623	0.534894	1.17149	0.0786553	0.150513	565.607	47.1832	-71.7182	52.8972	-105.073	0.0972308	0.0230833	0.237407	2.4	14	70	0.213333	4.6875	0.0331958	0.155605	0.00215174	4.54491	0.0186262
9	Left hand	92.5458	4101.79	65.7695	10.5036	-1.8341	0.159703	5.10968	2.66315	0.539203	-0.944906	0.105209	0.245428	0.544644	227.686	0.19512	-0.259738	4	0.352137	0.38318	0.918985	0.0799166	0.0781957	157.477	12.7895	-7.30514	39.3556	-16.8631	0.175172	0.0407624	0.232699	4.06667	31	30	0.48931	2.04369	0.0340096	0.0695051	0.000372307	0.226387	0.025826		-7.64915	17.4297	0.974725	0.01
	Right hand	85.5516	4025.38	65.184	8.00055	-1.32608	0.122738	5.3446	2.41168	0.6591	-0.838936	0.0984644	0.191385	0.731961	218.482	0.149392	-0.228129	0	0.391727	0.333034	1.17624	0.0559837	0.089417	117.564	15.6502	-9.47997	32.4944	-14.6875	0.170345	0.0206125	0.121005	2.66667	10	30	0.488621	2.04658	0.0377704	0.0773	0.000861367	0.165509	0.0322999
10	Left hand	58.2187	3172.3	32.4487	10.4559	0.512268	0.322229	9.0677	2.1822	0.621649	-0.750648	0.17659	0.236102	0.846674	164.835	0.284067	-0.314531	3	0.492055	0.463189	1.06232	0.137506	0.145634	116	20.3003	-23.9787	31.1215	-32.3678	0.150455	0.0810385	0.538624	3.88889	42	45	0.330682	3.02405	0.0976324	0.295246	0.0103107	1.44475	0.065582		-40.1919	91.0569	0.16749	0.05
	Right hand	57.54	2966.36	24.7475	11.3668	-2.36081	0.45931	4.4643	2.22708	0.549916	-0.809638	0.165737	0.279472	0.685117	160.288	0.301386	-0.345181	13	0.562327	0.492516	1.14174	0.0767235	0.105077	135.596	15.9846	-25.1865	34.3144	-35.5491	0.15	0.161002	1.07335	3.31915	31	47	0.306739	3.2601	0.154489	0.50365	0.0144515	2.74748	0.0707849
11	Left hand	48.9538	2461.32	32.4751	7.99078	-0.261252	0.246059	6.06318	1.7639	0.55388	-0.702761	0.131676	0.137476	0.820074	115.74	0.237733	-0.195622	28	0.49508	0.349354	1.41713	0.0629786	0.095926	79.3331	16.3129	-14.6871	30.4799	-18.0305	0.235588	0.0570056	0.241972	6.62857	81	35	0.413529	2.41821	0.0915815	0.221463	0.00364982	0.552214	0.0908239		-47.1662	63.9858	0.374243	0.07
	Right hand	65.8867	4471.46	49.0501	7.86966	-1.00431	0.160441	5.09872	2.54662	0.750722	-1.03389	0.12733	0.243121	0.771869	298.661	0.169611	-0.235151	4	0.514935	0.319919	1.60958	0.0548575	0.0841536	115.968	19.6394	-24.3361	46.4737	-29.0242	0.146512	0.0183723	0.125398	3.04545	23	44	0.332093	3.0112	0.0327005	0.098468	0.000826454	0.183679	0.030535
12	Left hand	105.823	5984.08	69.4747	14.4014	-0.49349	0.20729	10.8882	4.14137	0.95944	-1.90614	0.175484	0.351645	0.526432	633.812	0.182903	-0.18448	2	0.574185	0.380851	1.50764	0.0736662	0.0673573	217.214	21.4487	-33.3411	84.6577	-55.097	0.173	0.031639	0.182884	2.39024	8	41	0.3555	2.81294	0.0620979	0.174678	0.000884385	4.36135	0.0413962		17.4415	15.4861	0.92501	-0.01
	Right hand	90.0021	6026.67	68.8278	10.1434	-0.338516	0.147374	7.62327	3.69771	0.971162	-1.82529	0.143536	0.272413	0.564597	623	0.147798	-0.149244	2	0.471608	0.37414	1.26051	0.102193	0.0861059	193.52	30.3627	-27.5349	82.3734	-48.3439	0.177073	0.0367589	0.207592	2.52381	11	42	0.346585	2.88529	0.0229793	0.066302	0.000475278	0.538166	0.0198791
13	Left hand	58.0477	4024.36	38.0331	6.46783	-0.830882	0.170058	3.80999	1.95335	0.658014	-0.701524	0.136468	0.193309	0.93993	210.216	0.207394	-0.275555	1	0.462995	0.365036	1.26835	0.0987526	0.0946382	80.9635	19.6966	-21.5589	28.2338	-23.986	0.1225	0.0270932	0.221169	2.28571	7	49	0.299792	3.33565	0.0498717	0.166355	0.00316462	1.64436	0.0324047		15.9906	44.6995	0.802021	-0.02
	Right hand	72.6282	5030.02	42.9304	6.99263	-0.800045	0.162883	4.59596	2.26971	0.788945	-0.861531	0.165604	0.18539	0.920694	317.039	0.209905	-0.215187	1	0.608022	0.393214	1.54629	0.0681341	0.0885435	99.542	19.99	-31.9092	31.6837	-34.9177	0.138723	0.0238307	0.171785	2.25	6	48	0.306596	3.26162	0.0385203	0.125639	0.00108795	0.663925	0.0187848
14	Left hand	28.9602	1532.69	12.8417	4.89212	-0.488134	0.380957	3.48647	1.56857	0.377748	-0.401529	0.141821	0.141084	0.970178	44.586	0.375438	-0.351366	1	0.578929	0.50478	1.14689	0.0885811	0.109414	69.0657	11.5888	-16.2037	15.6243	-17.729	0.158444	0.0592742	0.374101	2.29787	7	47	0.314348	3.18119	0.0592791	0.188578	0.0011395	2.1511	0.03801		-71.5167	49.9187	0.320095	0.04
	Right hand	44.1346	3011.96	29.7453	7.11097	-1.05254	0.239062	4.13466	1.70784	0.524845	-0.61427	0.127892	0.156537	0.840932	133.507	0.243677	-0.254834	1	0.542241	0.39756	1.36392	0.0819445	0.0863352	81.0583	14.7623	-20.5223	24.6702	-24.5059	0.139592	0.0266113	0.190637	2.04	1	50	0.293265	3.40988	0.0251154	0.0856405	0.0006505	0.493863	0.0198245
15	Left hand	13.6324	505	7.64001	2.23825	-0.215936	0.292965	2.11336	0.62186	0.0946989	-0.217106	0.0312256	0.0904009	0.423622	4.9486	0.329736	-0.41639	18	0.656005	0.584356	1.12261	0.0869983	0.114293	34.6214	2.46296	-3.21373	8.42523	-8.36245	0.286364	0.198171	0.692027	6.15385	54	26	0.5672	1.76305	0.377575	0.665682	0.16685	1.82887	0.303591		-28.392	35.966	0.590252	0.06
	Right hand	21.8643	1317.63	14.5961	2.04998	-0.0826537	0.140447	1.33285	0.624506	0.246348	-0.219129	0.0341524	0.0402421	1.1658	20.3465	0.138634	-0.183646	2	0.510542	0.585111	0.872557	0.0609047	0.102406	18.918	5.13146	-5.54904	4.7037	-5.18524	0.140937	0.0814529	0.577936	2.55556	10	36	0.404	2.47525	0.0371167	0.0918729	0.00116902	0.463185	0.0289266
16	Left hand	44.2944	3617.48	29.3807	5.7586	-0.750561	0.195999	3.85541	1.94202	0.638529	-0.792398	0.137765	0.127528	0.826568	191.222	0.215753	-0.160939	1	0.540051	0.410066	1.31699	0.0834569	0.0787368	91.8675	18.7205	-25.6799	32.6012	-28.3591	0.135	0.0260442	0.19292	2.03636	1	55	0.268519	3.72414	0.0255806	0.0952657	0.000323352	0.262044	0.0143273		15.4499	108.958	0.302252	-0.04
	Right hand	52.2881	1670.3	12.369	7.47578	-0.0135261	0.604399	6.09144	1.24199	0.237817	-0.364549	0.079347	0.148862	0.644768	39.305	0.333648	-0.408346	4	0.543968	0.557989	0.974874	0.159522	0.0993369	55.3673	6.15486	-8.9627	11.3746	-13.8677	0.132045	0.0586507	0.444171	2.62	15	50	0.300408	3.3288	0.0866497	0.28844	0.0101804	1.93696	0.0487161
17	Left hand	105.306	8108.12	68.7104	12.1857	0.0297191	0.177349	9.33909	3.67288	1.23525	-1.53676	0.205837	0.279511	0.802402	836.566	0.166636	-0.181884	0	0.507695	0.352837	1.43889	0.0695215	0.0705712	160.245	33.3375	-36.1178	64.0096	-46.5256	0.115769	0.0222593	0.192273	2.0566	1	53	0.281538	3.55191	0.0313978	0.111522	0.000722635	0.839081	0.0234878		6.42705	62.4159	0.783569	0.02
	Right hand	102.026	6627.85	53.5254	14.7639	0.230045	0.275829	11.8638	4.5822	1.11757	-1.3942	0.221198	0.439004	0.890686	616.841	0.197928	-0.31488	7	0.56158	0.463243	1.21228	0.103982	0.0971264	330.861	33.9102	-45.7205	54.707	-52.518	0.122075	0.0491997	0.403027	2.77358	20	53	0.281154	3.55677	0.0381254	0.135603	0.000693453	1.33382	0.029615
18	Left hand	46.3755	3015.32	31.7124	5.92716	-0.772226	0.186904	4.63247	2.03399	0.576702	-0.839375	0.087748	0.180759	0.693999	160.162	0.152155	-0.215349	0	0.524518	0.422616	1.24112	0.100254	0.0880841	103.456	17.6494	-21.9529	36.2011	-29.4509	0.166304	0.0354876	0.21339	2.12766	3	47	0.317826	3.14637	0.0237499	0.0747261	0.000168807	0.623923	0.0166356		16.8122	27.2851	0.886032	-0.01
	Right hand	62.4747	3413.02	38.6549	7.344	-0.616479	0.189989	4.43871	2.24497	0.608151	-0.978828	0.131096	0.191241	0.630181	205.671	0.215566	-0.195378	4	0.525046	0.387397	1.35532	0.120425	0.0999792	116.378	19.0022	-23.8168	43.1005	-34.4591	0.166087	0.0328957	0.198063	2.55319	13	47	0.317609	3.14853	0.0385968	0.121523	0.000334232	1.08886	0.0278758
19	Left hand	59.6567	3696.25	39.4018	7.62064	-0.0653093	0.193408	6.61931	2.29678	0.703484	-0.836516	0.137688	0.178176	0.871757	212.154	0.195723	-0.212997	2	0.50165	0.409639	1.22462	0.0958362	0.133114	111.326	20.2116	-25.8241	35.3028	-33.8252	0.158372	0.0445576	0.281348	2.63636	14	44	0.336744	2.96961	0.0414454	0.123077	0.00190783	0.388535	0.0287291		-32.2458	81.8791	0.751826	0.01
	Right hand	83.7088	4471.99	49.1326	12.4291	-0.045812	0.25297	10.8443	2.72168	0.767686	-1.05447	0.143763	0.255511	0.739471	310.463	0.187268	-0.242313	5	0.557555	0.53472	1.04271	0.101818	0.154602	147.108	19.9505	-30.6593	39.7675	-47.7001	0.18122	0.0309996	0.171061	3.02381	21	42	0.353415	2.82954	0.105962	0.299825	0.011686	4.74261	0.0531265
20	Left hand	57.7935	3508.63	35.6247	8.57342	0.278685	0.240659	7.43901	1.97904	0.476431	-0.879783	0.100687	0.187482	0.568538	177.107	0.211336	-0.213101	0	0.575613	0.423783	1.35827	0.0865461	0.0947598	98.8334	10.1667	-17.6197	37.5671	-26.4379	0.122245	0.0361285	0.295542	2.32	8	50	0.297143	3.36538	0.0437798	0.147336	0.000930096	1.346	0.0258009		-28.629	45.9388	0.683876	0.04
	Right hand	43.8381	3161.73	31.4916	4.43473	0.164942	0.140823	3.28306	1.48534	0.427142	-0.654309	0.0647109	0.118927	0.686502	125.168	0.151497	-0.181759	1	0.433618	0.41026	1.05693	0.111268	0.0794995	72.7315	12.1189	-14.2352	26.374	-19.9088	0.113462	0.0233376	0.205688	2.21154	5	52	0.285294	3.50515	0.0427248	0.149757	0.000754251	2.82299	0.0271482
21	Left hand	50.3344	2928.62	31.6858	6.94596	-1.04362	0.219214	4.64083	1.50376	0.519435	-0.628712	0.0699765	0.092213	0.863981	123.6	0.134717	-0.14667	0	0.498013	0.364896	1.36481	0.12502	0.0695919	63.6086	15.7226	-16.446	25.6984	-15.932	0.162381	0.0278331	0.171406	2.74419	16	43	0.345238	2.89655	0.0313313	0.0907527	0.000858228	0.877675	0.0224936		40.6601	33.8684	0.672378	-0.03
	Right hand	52.1759	2824.56	26.1687	8.69915	-1.49099	0.332426	4.27598	1.5426	0.462406	-0.627139	0.0612599	0.154967	0.7794	112.185	0.132481	-0.247101	0	0.515592	0.429497	1.20046	0.0941195	0.0791088	65.0345	12.7153	-15.3788	23.7796	-17.4912	0.169762	0.0399688	0.23544	2.13953	3	43	0.344524	2.90256	0.0298943	0.08677	0.000474894	0.519161	0.0181855
22	Left hand	25.4775	2120.15	20.2056	2.95013	-0.169184	0.146006	1.86553	1.24803	0.357582	-0.483835	0.0754117	0.0885471	0.741065	62.0219	0.210894	-0.183011	8	0.562139	0.464397	1.21047	0.074832	0.098801	61.081	11.5735	-14.3897	21.2108	-19.1922	0.0916981	0.0274378	0.299218	3.01613	31	62	0.23918	4.18095	0.0531757	0.222325	0.00717005	3.56058	0.0296518		-14.6157	20.3233	0.845058	0.01
	Right hand	37.4402	3400.49	25.6058	3.73563	0.305124	0.14589	2.17112	1.65794	0.570371	-0.657981	0.101042	0.0791564	0.853246	154.861	0.177151	-0.120302	1	0.56049	0.421227	1.33061	0.0686269	0.0849371	80.3094	17.0459	-25.3909	28.1161	-30.6406	0.104375	0.015622	0.149672	2.32308	10	65	0.227969	4.38657	0.0110093	0.0482932	7.56165e-05	0.336516	0.00796783
23	Left hand	72.5433	3555.62	36.9913	9.09958	-0.00238169	0.245993	5.53303	2.18931	0.485521	-0.951447	0.0907288	0.219148	0.521824	190.155	0.186869	-0.230332	0	0.448263	0.413638	1.08371	0.0850159	0.0883077	110.967	12.4076	-12.7544	41.3171	-27.5492	0.122708	0.0251582	0.205024	2.40816	10	49	0.304375	3.28542	0.0198833	0.065325	0.000328351	0.0686608	0.0160163		-5.75611	24.6648	0.889844	0
	Right hand	89.9594	5308.68	52.3265	10.8173	-0.0924031	0.206726	5.86446	3.00931	0.683306	-1.2998	0.0927621	0.266611	0.511223	401.348	0.135755	-0.205117	6	0.366845	0.391396	0.937275	0.0573955	0.0755016	142.414	19.5435	-14.8848	56.7406	-38.671	0.112292	0.0161429	0.143759	2.4898	12	49	0.30375	3.29218	0.018864	0.0621038	0.000241108	0.138735	0.0137297
24	Left hand	72.5556	5487.87	58.3161	5.56283	-0.254667	0.0953911	4.7705	2.52159	0.748846	-1.21359	0.0863156	0.137884	0.603778	387.244	0.115265	-0.113617	2	0.419992	0.3348	1.25446	0.0768466	0.0645397	103.251	19.975	-14.0052	50.8593	-27.9149	0.0969565	0.0172394	0.177806	2.19149	4	47	0.313478	3.19001	0.0259245	0.0826994	0.00049495	0.106361	0.0248288		-36.7095	57.5556	0.858494	0.03
	Right hand	63.3564	3610.09	39.3196	8.99888	0.0913422	0.228865	7.58896	1.93803	0.44428	-0.878941	0.103123	0.184178	0.497969	179.431	0.232113	-0.209546	9	0.43407	0.361048	1.20225	0.111875	0.0817504	97.0406	11.9887	-11.335	38.1828	-23.4083	0.109783	0.0364228	0.331772	3.15217	26	46	0.319778	3.12717	0.0633349	0.198059	0.00207067	3.05138	0.0480197
25	Left hand	118.639	4257.98	51.6356	19.189	-2.05437	0.371624	13.7946	3.63673	0.666135	-0.886585	0.216566	0.329956	0.710497	273.929	0.325108	-0.372165	2.5	0.498637	0.494634	1.00809	0.0841352	0.133979	140.087	16.3353	-18.1259	29.4082	-28.0635	0.155641	0.0318545	0.204667	2.26829	5.5	41	0.36025	2.77585	0.080463	0.223353	0.00556868	2.89054	0.0525756		11.1759	25.359	0.790956	-0.02
	Right hand	78.6341	4265.74	51.2368	14.7621	1.04352	0.288115	6.94652	2.32405	0.717172	-0.942418	0.150831	0.181741	0.783616	263.884	0.210313	-0.192845	1.5	0.503688	0.329621	1.52808	0.0702531	0.0890133	86.9415	17.3419	-17.541	40.8413	-19.6691	0.141282	0.03105	0.219773	2.27273	6	44	0.342093	2.92318	0.0350889	0.102571	0.0016268	0.168353	0.0288081
26	Left hand	109.863	8895.8	75.5552	10.6764	0.597588	0.141306	7.7117	3.53606	1.32234	-1.44272	0.193311	0.234017	0.913504	941.158	0.146188	-0.162205	5	0.584431	0.380738	1.53499	0.0619506	0.0753832	146.465	31.8762	-46.7361	54.5619	-46.5623	0.0911111	0.0192958	0.211783	2.21053	6	57	0.257857	3.87812	0.0538926	0.209002	0.0052104	3.96724	0.0277226		2.46218	19.0737	0.906483	0
	Right hand	91.9024	7756.39	64.5732	8.15649	-0.444848	0.126314	6.69037	3.35394	1.20772	-1.48185	0.116542	0.157094	0.821662	790.056	0.096497	-0.106012	1	0.585963	0.414255	1.4145	0.0713167	0.0683607	162.835	31.3469	-52.0766	58.1488	-65.333	0.116897	0.0111145	0.0950801	2.0339	1	59	0.249483	4.00829	0.0166936	0.0669127	0.000124203	0.516053	0.00850437
27	Left hand	58.3114	4597.13	44.8033	6.9658	-0.710761	0.155475	4.32185	2.31116	0.704097	-1.00377	0.156209	0.16671	0.721989	279.521	0.221857	-0.166084	6.5	0.434645	0.358394	1.21276	0.0803977	0.0707614	91.4631	20.716	-16.4232	41.9128	-25.0045	0.0920833	0.0198889	0.215988	2.78	19.5	50	0.297347	3.36307	0.0432423	0.145427	0.000719883	-0.0920775	0.0342064		-12.618	49.6118	0.89704	0.01
	Right hand	72.8848	4185.69	40.1565	10.4897	-0.283742	0.261221	8.27212	2.67855	0.548511	-1.09265	0.116323	0.289435	0.468052	249.689	0.212071	-0.264894	9	0.43793	0.434344	1.00826	0.0859438	0.0995428	140.597	14.377	-15.4069	46.2759	-37.2533	0.101837	0.0356881	0.350444	2.91837	22.5	49	0.302917	3.30124	0.0750874	0.247881	0.0011983	2.2644	0.0508676
28	Left hand	65.0138	6216.84	41.1304	7.05719	-0.186646	0.171581	3.9491	2.8706	0.82298	-1.17582	0.146004	0.25972	0.700897	474.526	0.177409	-0.220885	38.5	0.525069	0.39327	1.33514	0.064918	0.106465	151.041	37.7844	-31.4599	44.3772	-43.5238	0.0766176	0.0155122	0.202462	3.07143	37.5	70	0.212754	4.70027	0.0277003	0.130199	0.000394965	-0.133445	0.0269694		-29.6191	53.5408	0.83463	0.02
	Right hand	67.312	4518.44	29.4617	7.60268	-0.42459	0.258053	5.1615	2.32476	0.556219	-0.73395	0.135879	0.123886	0.742761	228.168	0.244291	-0.168793	45.5	0.536926	0.475584	1.12898	0.055628	0.0854435	106.098	22.4502	-20.6767	28.7401	-29.1156	0.0695652	0.014596	0.209818	3.51429	53	70	0.213333	4.6875	0.0290368	0.13611	0.000438651	0.137421	0.0268418
29	Left hand	33.6439	2858.47	19.0551	4.41993	-0.309579	0.231955	2.9196	1.80635	0.428533	-0.74395	0.0634352	0.148284	0.570842	123.813	0.148029	-0.19932	34.5	0.575363	0.458452	1.25501	0.0664344	0.107966	110.027	20.6237	-19.5854	27.9405	-32.4479	0.0887692	0.0364652	0.410787	3.30303	43	66	0.224	4.46429	0.0400703	0.178885	0.000995742	0.587573	0.035883		-37.3421	80.8086	0.280582	0.05
	Right hand	36.1986	3150.47	21.6508	4.55818	-0.436176	0.210531	3.57307	2.01844	0.493382	-0.733373	0.0971193	0.152659	0.657386	143.183	0.196844	-0.20816	30	0.596612	0.466862	1.27792	0.0749434	0.0986233	118.355	21.5192	-22.9965	29.2522	-34.5448	0.0958571	0.0233122	0.243197	3.35211	48	71	0.209429	4.7749	0.029037	0.138649	0.000684026	0.368324	0.0246821
30	Left hand	60.7332	4170.06	44.7436	7.34935	0.207174	0.164255	5.32036	2.06691	0.720822	-0.897228	0.0801016	0.135686	0.840071	253.029	0.111125	-0.151228	2	0.489591	0.352365	1.38944	0.0714081	0.0861823	97.7499	21.2442	-22.3836	37.9256	-24.628	0.153953	0.0446222	0.289842	2.45455	10	44	0.332326	3.0091	0.0510759	0.153692	0.00263412	2.38248	0.0360212		-27.5616	83.522	0.527517	0.03
	Right hand	47.5229	3044.72	28.9957	5.72359	-0.586123	0.197395	4.33482	1.45554	0.526988	-0.581634	0.0728221	0.087297	0.932561	123.708	0.138185	-0.150089	2	0.481237	0.333098	1.44473	0.065203	0.0691702	59.2643	15.8522	-15.9102	24.7505	-15.289	0.131522	0.0229944	0.174834	2.17021	4	47	0.312391	3.20111	0.0494047	0.15815	0.000793694	4.36366	0.0287357
31	Left hand	63.0869	5788.52	44.7697	6.90153	-0.416238	0.154156	4.22423	2.46791	0.875079	-0.979518	0.118381	0.105515	0.876607	411.37	0.13528	-0.107721	0.5	0.571073	0.35141	1.62509	0.0677487	0.0852215	124.85	23.3756	-37.5249	41.1889	-45.2331	0.0972581	0.0155942	0.160338	2.06349	2	63	0.234839	4.25824	0.0177174	0.0754452	0.000114423	0.00896133	0.0111997		8.60681	25.7445	0.870394	-0.01
	Right hand	58.6364	5485.85	41.9988	5.74609	-0.220991	0.136816	4.83486	2.82404	0.906237	-1.11891	0.15743	0.135415	0.846845	415.78	0.173719	-0.121024	0.5	0.623433	0.396875	1.57086	0.066521	0.0889525	146.604	27.5408	-42.298	49.1371	-51.0744	0.105806	0.0189519	0.179119	2.01587	0.5	63	0.235484	4.24658	0.0145622	0.0618394	5.23628e-05	0.593896	0.00714105
32	Left hand	45.4664	3321.04	32.0924	6.03617	-0.452996	0.188087	3.5125	1.75673	0.684463	-0.69319	0.10041	0.0821875	1.05301	171.232	0.146699	-0.118564	0	0.4908	0.346268	1.4174	0.0616088	0.093069	79.521	23.7087	-24.9288	30.7478	-24.3317	0.138039	0.0280014	0.202851	2.61538	16	52	0.288235	3.46939	0.0180783	0.0627205	0.000231373	-0.0417341	0.01611		-60.8766	24.1271	0.741486	0.03
	Right hand	46.7017	3186.05	30.183	6.75033	0.806388	0.223647	3.41116	1.88668	0.643447	-0.692279	0.106704	0.124721	0.953081	162.686	0.165832	-0.18016	1	0.551188	0.365581	1.5077	0.0656723	0.0805149	81.451	19.5875	-25.8905	30.5987	-25.994	0.140392	0.0225354	0.160517	2.5	13	52	0.287843	3.47411	0.0264056	0.091736	0.000486978	0.156987	0.0246647
33	Left hand	46.2139	4040.96	29.3285	4.67569	0.191799	0.159425	3.61903	2.22681	0.631375	-0.927067	0.0893207	0.145151	0.685497	232.29	0.14147	-0.15657	0.5	0.593721	0.513203	1.15689	0.0705839	0.10768	122.16	17.272	-31.4932	38.2726	-48.97	0.108657	0.023413	0.215477	2.02941	1	68	0.217761	4.59219	0.0153565	0.0705197	5.37933e-05	0.405898	0.00682872		-17.63	13.0518	0.909579	0.01
	Right hand	51.6762	4247.88	30.9618	7.08437	1.42567	0.22881	2.74926	1.99077	0.656137	-0.861987	0.10478	0.0852227	0.763382	244.857	0.159692	-0.0988677	1	0.6438	0.469414	1.3715	0.0628779	0.100125	98.4056	16.8647	-32.8304	35.2971	-47.5677	0.101343	0.0199162	0.196522	2.02941	1	68	0.217313	4.60165	0.0146248	0.0672982	6.86067e-05	0.239495	0.00717206
34	Left hand	29.6423	1975.42	25.4213	2.05999	0.129375	0.0810338	1.85022	1.12551	0.36778	-0.561287	0.0377108	0.044287	0.730746	65.2634	0.102536	-0.0789026	1	0.489207	0.405867	1.20534	0.0704905	0.0711276	42.9352	9.92851	-11.0513	21.871	-13.2722	0.177838	0.0568201	0.319505	2.05263	1	38	0.383514	2.60747	0.0207118	0.0540054	0.000260091	-0.080458	0.017297		6.23782	13.1237	0.946478	-0.01
	Right hand	47.4806	2982.4	39.4904	2.87398	0.187491	0.0727767	1.9156	1.65795	0.582011	-0.761847	0.0762608	0.0706772	0.79642	139.271	0.13103	-0.0927709	0.5	0.428853	0.349447	1.22724	0.0516357	0.0661176	59.5144	15.5417	-11.3292	31.342	-14.639	0.183243	0.0191564	0.104541	2.05263	1	38	0.383243	2.60931	0.0190108	0.0496051	0.000290872	-0.179743	0.0138006
35	Left hand	133.034	8447.92	78.571	15.6906	-1.82024	0.1997	11.1445	4.03845	1.2194	-1.65644	0.175589	0.365782	0.739518	941.83	0.143996	-0.220825	2.5	0.543225	0.309191	1.75692	0.0781122	0.0660522	181.824	30.6145	-43.7553	73.4369	-53.2084	0.11	0.0187617	0.170561	2.30769	8	52	0.280196	3.56893	0.0322174	0.114982	0.000437227	1.47533	0.0230988		-13.1691	36.8181	0.928503	0
	Right hand	102.555	5558.23	50.1034	10.9418	-0.450307	0.218385	7.76454	2.64221	0.894261	-1.11602	0.132964	0.155778	0.811353	432.657	0.148686	-0.139584	4.5	0.601012	0.316936	1.89632	0.0748073	0.064134	126.939	24.6261	-38.2477	47.2089	-44.2822	0.125882	0.0156431	0.124267	2.67925	18	53	0.278846	3.58621	0.0317869	0.113994	0.000284679	1.86691	0.0236301
36	Left hand	102.986	6907.1	58.3814	15.8022	-0.491553	0.270672	13.2292	4.22879	1.29999	-1.23261	0.341376	0.2258	0.982911	700.962	0.262598	-0.183189	16.5	0.59517	0.384137	1.54937	0.0704191	0.107729	268.201	38.3193	-57.941	51.4948	-74.4362	0.103898	0.0166109	0.159876	2.94915	28	59	0.236724	4.22433	0.0398413	0.168302	0.00128859	2.28575	0.0247386		-30.8097	27.7822	0.666157	0.03
	Right hand	72.9699	5940.64	47.355	9.51838	-1.34086	0.201	5.74658	4.07337	1.06342	-1.00288	0.239224	0.169074	1.01715	485.672	0.224958	-0.168589	5.5	0.584586	0.328282	1.78074	0.0730133	0.0833716	267.981	30.2874	-46.1053	43.0886	-50.4933	0.0928814	0.0223646	0.240787	2.51667	15.5	60	0.232373	4.30343	0.0265446	0.114233	0.000212727	0.868631	0.0145457
37	Left hand	66.5239	3416.11	44.6735	6.17313	-0.499062	0.138183	4.22855	2.02515	0.562445	-0.940709	0.107369	0.192745	0.621435	175.586	0.190896	-0.204893	9.5	0.487506	0.351259	1.38788	0.0933842	0.0699111	93.2623	12.3951	-12.7306	41.2393	-20.794	0.156389	0.0496935	0.317756	3.31579	25	38	0.389459	2.56766	0.0374126	0.0960628	0.000508299	-0.224939	0.024969		-3.98029	27.8816	0.84493	-0.02
	Right hand	45.5759	2494.9	29.9464	6.63901	-0.935268	0.221696	4.72871	1.96477	0.472176	-0.773433	0.175561	0.208348	0.612811	106.715	0.371813	-0.26938	8.5	0.521847	0.375897	1.38827	0.128683	0.108075	86.4321	12.5492	-14.2632	33.2453	-21.0803	0.184444	0.0462567	0.250789	3.60526	30.5	38	0.388919	2.57123	0.056754	0.145928	0.00109612	-0.104426	0.0464852
38	Left hand	59.4077	3977.22	46.2364	8.39625	-0.363337	0.181594	6.47376	2.28526	0.444426	-1.21849	0.0781586	0.195938	0.37244	238.957	0.175864	-0.160804	1	0.393675	0.440806	0.893081	0.097171	0.0835193	121.423	10.3017	-10.5816	52.8256	-35.0982	0.127317	0.0303335	0.238252	2.61905	13	42	0.346585	2.88529	0.0190538	0.0549759	0.000180335	0.521009	0.0151771		30.5783	13.3964	0.868539	-0.03
	Right hand	53.9686	3942.07	43.3229	5.55262	-0.8132	0.128168	3.49024	1.9876	0.51288	-1.06884	0.0783984	0.118466	0.477262	223.563	0.152859	-0.110836	4.5	0.398332	0.354877	1.12245	0.0671499	0.0785469	89.9165	12.8181	-9.08966	47.3962	-25.3283	0.12561	0.0183097	0.145766	3.28571	27	42	0.345122	2.89753	0.0177654	0.0514757	0.00011627	0.385988	0.0126997
39	Left hand	114.69	6480.95	96.5517	5.97966	-0.471315	0.0619322	5.42712	3.44598	1.07333	-1.77831	0.0877421	0.17296	0.653534	624.851	0.0817477	-0.0972609	3.5	0.333386	0.267959	1.24417	0.0449527	0.0579779	148.146	32.6304	-13.3501	78.0823	-33.5787	0.112581	0.0178825	0.158842	3.9375	31	32	0.457419	2.18618	0.0386409	0.0844759	0.00151826	-0.167191	0.0306533		-7.15443	13.4643	0.97851	0
	Right hand	126.084	6819.74	106.58	8.97246	-1.32037	0.0841852	5.57679	3.88579	1.10163	-1.96868	0.0981042	0.374239	0.509205	710.529	0.0890539	-0.190096	1	0.243268	0.308306	0.789046	0.0303145	0.0670573	172.021	38.1123	-12.7589	84.3415	-38.974	0.121667	0.0172374	0.141677	3.9375	31	32	0.458387	2.18156	0.0352228	0.0768407	0.00144803	0.149826	0.0257269
40	Left hand	107.281	4804.46	54.0942	15.9515	-0.94572	0.294883	9.19094	2.85906	0.691483	-1.25607	0.151335	0.256095	0.533586	344.688	0.218856	-0.203885	20	0.43225	0.330596	1.30749	0.0904964	0.0857307	127.269	18.6071	-14.5685	56.0497	-29.1067	0.137317	0.0304158	0.221501	4.97561	61	41	0.357	2.80112	0.0423175	0.118536	0.00108885	0.180805	0.0371817		12.3868	30.7834	0.655562	-0.02
	Right hand	97.4392	5370.42	49.3786	14.3772	-0.563072	0.291163	11.9148	3.45238	0.703654	-1.60778	0.144862	0.306927	0.426253	465.773	0.205871	-0.190901	17	0.485563	0.380242	1.27698	0.114006	0.0760549	173.537	18.4688	-19.4865	69.521	-47.0567	0.1555	0.0413831	0.26613	4.43902	50	41	0.35625	2.80702	0.0258881	0.0726683	0.00025389	-0.00126284	0.0189944
41	Left hand	72.8856	3517.83	41.888	8.90206	1.16287	0.212521	5.14602	2.474	0.518617	-1.14999	0.107056	0.318643	0.426692	214.858	0.206425	-0.277084	11	0.460045	0.398689	1.15389	0.10082	0.101687	134.901	16.3205	-12.5306	50.7424	-31.2279	0.162432	0.0432952	0.266543	4.25641	44	39	0.380526	2.62794	0.0624693	0.164166	0.00101816	-1.28331	0.0335665		27.6497	58.3813	0.747713	-0.02
	Right hand	313.851	9762.78	112.923	49.9568	5.41638	0.442396	30.4819	21.6604	1.49982	-3.41967	1.23719	1.90079	0.433443	2104.61	0.824889	-0.55584	13	0.526125	0.420383	1.25154	0.151791	0.105619	1234.65	32.7645	-36.3123	147.563	-118.017	0.1975	0.0530431	0.268573	5.10526	59	38	0.391622	2.55349	0.0403122	0.102937	0.000377675	-0.447394	0.0204354
42	Left hand	87.0604	4936.65	56.7351	15.7143	-3.12639	0.276977	8.01003	3.11059	0.800241	-1.01496	0.214883	0.352059	0.79116	349.464	0.268523	-0.346871	1	0.476638	0.335165	1.4221	0.0801945	0.072437	126.332	21.9522	-20.7853	42.1085	-23.3145	0.124762	0.0352163	0.282268	2.64286	13	42	0.353171	2.83149	0.0819585	0.232065	0.00094852	2.56373	0.0365675		-37.403	39.5843	0.672482	0.04
	Right hand	80.2138	4905.28	52.2208	11.6319	-1.22322	0.222745	7.33213	2.93414	0.803537	-1.09223	0.180311	0.237781	0.741696	345.364	0.224397	-0.217702	1	0.444875	0.34516	1.28889	0.0750231	0.0820694	120.364	22.7852	-21.1448	45.4915	-28.1714	0.141591	0.0260539	0.184008	2.11111	2	45	0.3275	3.05344	0.0336967	0.102891	0.000783559	0.713139	0.0281499
43	Left hand	74.7269	4646.58	40.3934	10.1185	-0.951337	0.250498	7.9746	2.79839	0.874107	-0.96246	0.16969	0.191764	0.917402	330.188	0.194129	-0.199244	1	0.583505	0.485639	1.20152	0.0849183	0.0944062	140.237	25.248	-38.4302	36.3183	-47.3947	0.148077	0.0224078	0.151326	2.03774	1	53	0.276346	3.61865	0.0237659	0.0860005	0.000469247	-0.514333	0.0218555		-13.9169	47.2217	0.720124	0
	Right hand	74.3597	4411.6	36.7604	8.20436	-0.749243	0.223185	6.30465	2.82317	0.74361	-0.875766	0.122973	0.242394	0.894543	270.514	0.165373	-0.276779	0	0.53951	0.390998	1.37983	0.0922451	0.0821013	119.312	22.8129	-29.7706	36.1893	-32.4327	0.122308	0.0258666	0.211488	2.07407	2	54	0.276038	3.62269	0.0250645	0.090801	0.000463467	0.220227	0.0220568
44	Left hand	133.633	8278.47	89.3389	16.4555	-1.64641	0.184191	10.2125	4.37761	1.3787	-1.55955	0.287427	0.384971	0.899969	928.338	0.208477	-0.246848	4	0.664992	0.270831	2.45537	0.0613231	0.0538441	206.134	33.6266	-55.8837	67.1284	-57.4566	0.124255	0.0293217	0.235979	2.76596	18	47	0.307609	3.25088	0.0267652	0.0870106	0.000480157	-0.233309	0.0203358		-11.7396	20.3834	0.954567	0
	Right hand	144.361	9543.28	98.7443	14.228	-0.201825	0.144089	11.4733	4.91522	1.58516	-1.90659	0.272731	0.337159	0.882659	1225.09	0.172053	-0.176838	1	0.640925	0.293333	2.18497	0.0640417	0.0553834	216.969	39.6309	-62.1643	81.1946	-60.0882	0.129574	0.0144399	0.111441	2.21277	5	47	0.307826	3.24859	0.0289761	0.0941314	0.00045472	-0.31872	0.0206372
45	Left hand	68.0221	4891.72	50.3335	7.51692	-1.14783	0.149342	4.66704	2.35606	0.82514	-0.810569	0.181183	0.178815	0.978979	303.405	0.219578	-0.220604	3	0.473595	0.335565	1.41134	0.0909674	0.0722559	87.7609	25.2493	-21.3162	33.8209	-21.9643	0.0977083	0.0315716	0.323121	2.64	16	50	0.296735	3.37001	0.0435597	0.146797	0.00142249	0.332065	0.0228167		45.5567	87.1787	0.545149	-0.06
	Right hand	81.2533	5776.91	58.451	8.72452	-0.112244	0.149262	8.0554	2.37652	0.731581	-1.10896	0.108916	0.167778	0.671244	407.068	0.148877	-0.151294	0	0.416388	0.323849	1.28575	0.123991	0.0722802	106.263	21.407	-20.8624	46.3203	-27.6263	0.112	0.0185374	0.165513	2.19565	4	46	0.323778	3.08854	0.0253421	0.0782701	0.000436396	-0.448632	0.0198869
46	Left hand	60.9501	4046.94	41.7853	6.86117	-0.703199	0.164201	5.40149	2.9141	0.599962	-1.10415	0.0989589	0.241153	0.557116	259.729	0.164942	-0.218406	14	0.628943	0.396506	1.58621	0.0885024	0.0972322	141.668	14.9297	-25.9082	49.8539	-38.9734	0.139333	0.0237793	0.170665	3.5098	38	51	0.293	3.41297	0.0447784	0.152827	0.00129057	0.242328	0.0364932		-10.932	59.0925	0.930741	-0.01
	Right hand	54.8623	4444.32	47.005	4.49629	0.631212	0.0956555	3.29034	2.15535	0.515118	-1.20255	0.0534948	0.0944064	0.470561	291.518	0.10385	-0.0785052	5	0.542866	0.393093	1.38101	0.126149	0.0933365	119.423	14.9149	-23.116	54.9409	-44.1179	0.127556	0.0231748	0.181684	3.29412	33	51	0.293	3.41297	0.015017	0.0512526	9.88117e-05	0.573446	0.0113949
47	Left hand	41.3428	3338.1	29.8003	3.42141	-0.0372337	0.114811	3.07786	1.90888	0.588919	-0.809652	0.0744388	0.0942433	0.730221	170.729	0.126399	-0.1164	1	0.551471	0.44122	1.24988	0.0618973	0.0881119	93.5861	16.0596	-25.8323	32.599	-33.3515	0.1626	0.0238028	0.146388	2.07843	2	51	0.2888	3.4626	0.0190209	0.065862	0.000188405	-0.203984	0.0161166		-0.992966	18.9953	0.949699	0.01
	Right hand	38.6005	3105.94	28.2677	3.53762	0.0767718	0.125147	2.61461	1.72545	0.634409	-0.722206	0.0607272	0.0889532	0.874772	147.707	0.0957225	-0.123169	1	0.57116	0.4912	1.16278	0.079209	0.0747322	80.3564	19.4852	-27.4884	25.8134	-33.4873	0.1578	0.0358164	0.226974	2.07843	2	51	0.2892	3.45781	0.0146858	0.0507809	0.000129143	0.490685	0.00992713
48	Left hand	45.5679	4730.19	32.0963	4.87163	-0.00992449	0.151782	3.51106	2.30263	0.758676	-0.844912	0.147114	0.165963	0.891071	279.155	0.193908	-0.196426	2	0.566014	0.426261	1.32786	0.0790913	0.0844036	126.512	23.0845	-32.7866	35.5414	-38.2771	0.0791549	0.0229749	0.290253	2.05556	2	72	0.20507	4.87637	0.029173	0.142259	0.000388997	0.888072	0.0120748		35.5932	91.4249	0.529162	-0.04
	Right hand	60.6631	6008.91	41.9212	5.14721	0.0844116	0.122783	3.50725	2.7422	0.853234	-1.11408	0.130062	0.216784	0.764541	434.864	0.152434	-0.194585	3	0.469151	0.439877	1.06655	0.08782	0.100803	129.722	28.7678	-29.1284	44.1455	-37.5512	0.0881538	0.0171293	0.194312	2.08955	3	67	0.220758	4.52986	0.014284	0.0647045	5.23271e-05	0.440596	0.00640236
49	Left hand	83.9612	6392.17	59.7765	9.43423	0.382643	0.157825	6.75815	2.72416	0.910981	-1.20714	0.0997595	0.178024	0.790883	514.664	0.109508	-0.147475	1	0.426594	0.318385	1.33987	0.142756	0.0835279	120.419	29.709	-31.0694	52.4533	-37.8075	0.115	0.0290847	0.25291	2.34615	9	52	0.285882	3.49794	0.0367247	0.128461	0.00237091	2.52252	0.0266598		-83.6683	54.3449	0.494792	0.06
	Right hand	81.2371	7399.67	64.8956	5.28088	0.0965217	0.0813749	4.47481	2.98809	1.12113	-1.21923	0.102662	0.170258	0.93956	624.046	0.0915698	-0.139643	0	0.426923	0.360263	1.18503	0.0580215	0.0700678	97.1669	34.1014	-25.6496	48.5663	-27.4654	0.0805556	0.0179535	0.222871	2	0	55	0.270741	3.69357	0.0147753	0.0545735	0.000220934	0.686482	0.0101554
50	Left hand	72.4148	4190.1	48.8038	8.45501	-0.136919	0.173245	5.48697	2.47751	0.645338	-1.11415	0.0891852	0.202256	0.544141	260.107	0.138199	-0.181534	10	0.446121	0.384497	1.16027	0.111675	0.0760297	122.544	18.4504	-17.0759	49.0026	-30.6316	0.162222	0.0462979	0.285398	4	43	43	0.345952	2.89057	0.0624718	0.180579	0.00061133	-0.397631	0.0274504		-44.8569	40.8629	0.850256	0.03
	Right hand	59.2282	4021.97	45.7998	6.42995	-0.202485	0.140393	3.42072	2.18449	0.653098	-0.894637	0.146119	0.209687	0.698969	224.039	0.223733	-0.234382	25	0.39763	0.337726	1.17738	0.0952617	0.103455	96.0476	25.5597	-14.3715	37.1979	-23.4001	0.109762	0.019442	0.177129	4.32558	50	43	0.347857	2.87474	0.0624904	0.179644	0.00116501	-0.184448	0.0337372
51	Left hand	48.0526	3081.63	26.6606	5.58375	-0.0381457	0.209438	4.80819	1.48499	0.548666	-0.541923	0.0848757	0.0914025	1.03054	124.797	0.154695	-0.168663	3	0.551307	0.399278	1.38076	0.0800593	0.0853961	62.6503	15.2842	-20.4696	20.0655	-20.0086	0.113774	0.0355304	0.31229	2.2963	8	54	0.272642	3.66782	0.0729107	0.267423	0.00111479	4.10638	0.0444436		-0.488977	77.777	0.859014	-0.01
	Right hand	36.2994	2424.11	20.0659	5.47998	-0.698601	0.2731	3.85433	1.34134	0.42882	-0.524785	0.0848509	0.112817	0.836801	84.8992	0.19787	-0.214978	5	0.602894	0.4828	1.24874	0.0776086	0.0936006	59.7603	11.2829	-18.3755	19.5538	-20.5006	0.123333	0.0309595	0.251023	2.26415	7	53	0.278077	3.59613	0.0691415	0.248642	0.000553816	3.92318	0.0382788
52	Left hand	49.7238	3282.25	28.9131	5.90579	-0.137867	0.20426	4.3447	2.05117	0.657454	-0.779816	0.113763	0.126543	0.851465	171.987	0.173036	-0.162273	1	0.567653	0.437151	1.29853	0.0730987	0.109756	92.8862	18.9815	-27.5256	34.6464	-30.4744	0.136981	0.0217136	0.158515	3.14815	31	54	0.272642	3.66782	0.0212269	0.0778564	0.000238884	-0.630588	0.0166194		14.3924	42.6643	0.739497	-0.02
	Right hand	34.8193	2541.54	24.147	3.76428	-0.499616	0.15589	2.58215	1.43046	0.42948	-0.658837	0.0647673	0.0729526	0.66642	97.5876	0.150804	-0.110729	1	0.54113	0.443662	1.21969	0.0563063	0.0863857	62.853	11.5134	-14.7485	28.3757	-20.4537	0.123269	0.0239051	0.193926	2.07547	2	53	0.276731	3.61362	0.0118357	0.0427696	7.0115e-05	-0.490981	0.00821532
53	Left hand	68.2795	5564.87	50.3916	5.70225	0.437351	0.113159	4.35451	2.49954	0.883607	-1.18987	0.0739651	0.12613	0.767909	420.964	0.0837082	-0.106004	4	0.476761	0.319758	1.491	0.0595723	0.0733143	112.827	24.8966	-28.2077	53.8365	-33.3815	0.1276	0.0147855	0.115874	2.51923	13	52	0.288431	3.46703	0.0110223	0.0382145	6.46741e-05	-0.139033	0.00835992		-30.2827	17.2998	0.88047	0.02
	Right hand	84.9165	7109.8	63.5833	6.91896	-0.0768056	0.108817	5.88953	2.91928	0.948318	-1.38941	0.0984826	0.140812	0.687825	620.12	0.10385	-0.101347	12	0.476308	0.307426	1.54934	0.0482545	0.0621453	133.226	25.4629	-28.5284	60.6552	-39.9586	0.099	0.0132865	0.134207	2.94231	24	52	0.288235	3.46939	0.0187303	0.0649826	0.000270091	-0.368427	0.0147442
54	Left hand	116.757	8511.58	82.7324	17.2261	-3.29663	0.208215	7.19816	4.15606	1.2364	-1.63211	0.333381	0.4142	0.777013	948.942	0.26964	-0.253782	5	0.499135	0.30692	1.62627	0.0990082	0.0678617	189.349	37.333	-37.644	69.3373	-44.4379	0.1036	0.0295379	0.285115	2.66	16	50	0.29898	3.34471	0.0679536	0.227285	0.00104949	3.59269	0.0358546		-44.2084	34.8282	0.843259	0.03
	Right hand	86.9333	7412.49	71.35	6.55015	-0.465907	0.091803	4.0323	3.00672	1.04903	-1.54779	0.0818014	0.160293	0.700976	702.509	0.0779779	-0.103563	18	0.429872	0.308702	1.39251	0.0573269	0.0679967	149.539	37.8766	-26.8139	64.4651	-35.665	0.1024	0.0201586	0.196861	3.05882	27	51	0.2874	3.47947	0.0360164	0.125318	0.000894757	-0.14135	0.0313241
55	Left hand	134.403	10208.3	113.303	10.3338	-1.15614	0.091205	7.0422	5.14556	1.45391	-2.44611	0.239354	0.427951	0.609205	1501.83	0.164628	-0.174952	2	0.619797	0.314088	1.97332	0.163505	0.0803194	242.644	35.4357	-49.3103	108.61	-65.4853	0.168605	0.043947	0.260651	3.06818	23	44	0.33907	2.94925	0.0324268	0.0956345	0.000790977	-0.856861	0.0231802		-44.0962	46.177	0.634339	0.05
	Right hand	300.549	10173.5	112.777	50.8588	-7.59391	0.450969	21.5009	23.969	1.70146	-3.34099	1.50302	2.95297	0.38707	3026.95	0.883368	-0.883858	9	0.4612	0.329546	1.3995	0.122962	0.11242	1902.02	54.5479	-45.0152	152.746	-136.086	0.167895	0.036919	0.219894	3.59091	35	44	0.337442	2.96347	0.0457266	0.135509	0.00177444	-0.434483	0.0414122
56	Left hand	123.444	8150.77	83.7117	12.0555	-0.166328	0.144012	7.7091	6.62881	1.14531	-1.55204	0.365032	0.320466	0.709557	824.277	0.318718	-0.206481	3	0.446333	0.283998	1.57161	0.0797065	0.069617	412.319	30.5809	-22.3404	66.1267	-39.1219	0.103636	0.0183114	0.176689	2.44681	10	47	0.31913	3.13351	0.0534925	0.16762	0.000362464	-0.152959	0.0313463		-38.6062	65.4078	0.758839	0.04
	Right hand	299.6	8908.37	94.0191	55.5892	-4.51963	0.591255	23.5399	27.5402	1.78173	-1.96486	3.07756	3.02599	0.985507	2346.55	1.72729	-1.54005	9	0.542214	0.258959	2.09382	0.160546	0.0604658	1990.08	77.8307	-23.1344	86.6096	-79.145	0.0916279	0.0177187	0.193377	3.2766	30	47	0.318696	3.13779	0.0366126	0.114883	0.000489924	0.157546	0.0286164
57	Left hand	42.3638	3493.4	28.5733	4.65162	-0.609825	0.162796	2.48214	1.84697	0.68579	-0.728361	0.0954502	0.0962148	0.951056	182.465	0.139183	-0.132098	3	0.543861	0.421681	1.28974	0.079405	0.0849909	94.0816	22.6928	-29.4436	31.0513	-33.7946	0.108361	0.0373354	0.344548	2.12698	4	63	0.236452	4.2292	0.0250309	0.105861	0.000147645	1.47075	0.0136714		-49.1426	77.3827	0.500959	0.03
	Right hand	50.5177	4280.98	31.7955	6.43608	-1.02157	0.202421	3.28568	2.14425	0.820818	-0.839527	0.136156	0.141397	0.958706	266.182	0.165879	-0.168424	0	0.553763	0.424131	1.30564	0.0812143	0.0946644	111.135	27.2346	-37.405	35.6783	-44.0015	0.109385	0.0250547	0.229052	1.97015	0	67	0.224242	4.45946	0.0179795	0.080179	0.000172277	0.484199	0.010065
58	Left hand	99.2851	8191.72	85.579	6.02236	-0.749033	0.0703719	3.19532	3.67567	1.33956	-1.4942	0.218121	0.185846	0.856454	862.792	0.162831	-0.124378	1	0.446028	0.49488	0.901284	0.0730316	0.0683905	126.597	37.5596	-30.501	48.9079	-38.8068	0.0955556	0.0329294	0.34461	2.19565	4	46	0.32	3.125	0.0634966	0.198427	0.00892353	4.89871	0.0286113		-16.0295	16.7767	0.931152	0.02
	Right hand	83.6091	6712.03	67.3915	6.44301	0.100485	0.0956058	4.08468	2.40503	0.818266	-1.08353	0.118187	0.110724	0.758951	504.746	0.144436	-0.102188	1	0.442251	0.362188	1.22105	0.0736156	0.0691658	101.928	21.9441	-24.1843	42.67	-31.5068	0.088913	0.0190004	0.213696	2.42553	10	47	0.313043	3.19444	0.0298045	0.0952089	0.000471281	0.61247	0.0186003
59	Left hand	81.9055	5375.22	54.9549	9.92272	-0.658278	0.180561	5.45704	3.07193	0.782183	-1.2306	0.15465	0.26249	0.62099	422.589	0.197716	-0.213302	28	0.535117	0.42087	1.27145	0.0834612	0.0730506	134.32	28.6894	-22.6509	48.8001	-37.4069	0.133696	0.0151083	0.113005	3.74468	41	47	0.313696	3.1878	0.034792	0.11091	0.00104136	0.751548	0.0346566		33.6512	40.7699	0.946863	-0.01
	Right hand	50.6248	3930.17	41.9872	4.25205	-0.325687	0.10127	2.57132	1.90751	0.566061	-0.903149	0.0713611	0.114964	0.596412	211.732	0.126066	-0.127293	16	0.381674	0.333061	1.14596	0.0524132	0.0768048	85.5344	19.9912	-10.6535	38.5077	-22.5487	0.119091	0.0239979	0.201509	3.14894	27	47	0.312391	3.20111	0.0296786	0.0950047	0.000859361	0.393651	0.0275303
60	Left hand	69.6996	4671.34	41.9971	12.0187	-2.0087	0.286179	7.60601	2.83427	0.87253	-1.01444	0.179606	0.293246	0.872712	341.696	0.205845	-0.289071	3	0.603727	0.41248	1.46365	0.0793972	0.0993245	142.81	24.3324	-38.5963	42.2624	-43.8018	0.135577	0.0209025	0.154175	2.11111	3	54	0.270755	3.69338	0.0320966	0.118545	0.000248485	3.88741	0.0211298		20.3001	19.9364	0.870084	-0.02
	Right hand	53.757	2703.85	24.6868	9.42025	-1.77159	0.38159	3.97105	2.22254	0.587256	-0.6256	0.1603	0.222903	0.936939	131.101	0.272964	-0.356302	0	0.588463	0.459475	1.28073	0.0847793	0.160155	109.666	19.4513	-26.7008	25.6715	-27.6831	0.147593	0.0226487	0.153454	2.53571	15	56	0.266	3.7594	0.0214821	0.0807598	0.000301798	-0.13845	0.0192519
61	Left hand	50.5132	4024.61	32.722	7.34776	0.817742	0.224551	2.68412	1.80898	0.714577	-0.628717	0.140723	0.0976002	1.14517	203.278	0.196931	-0.155237	1	0.538029	0.354763	1.51659	0.0734669	0.0716438	77.8539	21.6824	-29.3832	26.3094	-31.1922	0.094918	0.0202174	0.212998	2.48387	15	62	0.238033	4.2011	0.014355	0.0603068	0.000133534	-0.0941246	0.00903798		44.5533	89.0664	0.386722	-0.05
	Right hand	29.3919	2084.55	16.6402	4.71851	0.544581	0.283561	3.48431	1.21582	0.358635	-0.43162	0.100589	0.115744	0.862003	60.0209	0.280478	-0.268162	4	0.590136	0.462042	1.27724	0.108632	0.109876	53.8858	9.77755	-15.1557	16.9007	-17.5443	0.106071	0.0367141	0.346126	2.24138	7	58	0.254912	3.92292	0.0536897	0.21062	0.000392438	4.83121	0.023618
62	Left hand	103.53	4665.24	43.1716	13.0762	0.358211	0.30289	9.16653	2.98361	0.754303	-0.93703	0.14035	0.220001	0.809712	311.604	0.186066	-0.234786	4.5	0.532384	0.424528	1.25406	0.117973	0.0932442	134.699	25.0099	-33.3787	37.2821	-44.6737	0.120444	0.0345066	0.286494	2.41379	12	58	0.25614	3.90411	0.0576242	0.224971	0.00187275	2.49061	0.0321304		-46.0017	42.9874	0.57997	0.04
	Right hand	78.0392	7541.12	59.4048	9.57374	1.84878	0.161161	4.67366	3.28386	1.25432	-1.43841	0.0804162	0.156905	0.868339	768.547	0.0641115	-0.109082	0.5	0.568659	0.395142	1.43912	0.076155	0.0874512	164.453	34.591	-56.8473	59.7913	-71.0554	0.113443	0.0152627	0.134541	2.01587	0.5	63	0.235968	4.23787	0.0306466	0.129876	0.000200554	0.13098	0.0121471
		Note 1: Upper values represent those for in-phase left hand.
		Note 2: Lower values represent those for in-phase right hand.
		Note 3: Numbers 41–44 are parameters for both-hand tasks only.

## Sheet: anti-phase
	Parameter No.	1	2	3	4	5	6	7	8	9	10	11	12	13	14	15	16	17	18	19	20	21	22	23	24	25	26	27	28	29	30	31	32	33	34	35	36	37	38	39	40		41	42	43	44
Patients' No.	task	Max distance amplitude (mm)	Total travelling distance (m)	Ave of local max distance (mm)	SD of local max distance (mm)	Slope of approximate line of local max points (mm/s)	CV of local max distance	SD of local max distance in three adjacent taps (mm)	Max of velocity amplitude (m/s)	Ave of local max velocity (m/s)	Ave of local min velocity (m/s)	SD of local max velocity (m/s)	SD of local min velocity (m/s)	Energy balance	Total energy (m²/s²)	CV of local max velocity	CV of local min velocity	Number of freezing calculated from velocity	Ave distance rate of velocity peak in extending movement	Ave distance rate of velocity peak in flexing movement	Ratio of distance rates of velocity peak in extending and flexing movements	SD of distance rate of velocity peak in extending movements	SD of distance rate of velocity peak in flexing movement	Max of acceleration amplitude (m/s²)	Ave of local max acceleration in extending movement (m/s²)	Ave of local min acceleration in extending movement (m/s²)	Ave of local max acceleration in flexing movement (m/s²)	Ave of local min acceleration in flexing movement (m/s²)	Ave of contact duration (s)	SD of contact duration (s)	CV of contact duration	Number of zero crossover points of acceleration	Number of freezing calculated from acceleration	Number of taps	Ave of tapping interval (s)	Frequency of taps (Hz)	SD of inter-tapping interval (s)	CV of inter-tapping interval	Inter-tapping interval variability (mm²)	Skewness of inter-tapping interval distribution	SD of inter-tapping interval in three adjacent taps (s)	task	Ave phase difference between the left hand and right-hand tapping (degree)	SD of phase difference between the left hand and right-hand tapping (degree)	Similarity of hands	Time lag of similarity of hands (s)
1	Left hand	131.563	6521.49	113.413	10.6748	-2.06608	0.0941225	5.00598	3.56784	0.943492	-1.62946	0.219523	0.258448	0.511943	633.275	0.232671	-0.15861	1	0.454201	0.436936	1.03951	0.103512	0.0902591	140.489	25.5169	-16.4495	60.0189	-31.3916	0.177407	0.0261052	0.147148	4.10714	29	28	0.524815	1.90543	0.0338969	0.0645884	0.00115615	0.753209	0.0291671	both-hand	186.862	16.0057	0.129795	0.24
	Right hand	108.251	5332.35	92.6636	7.34418	-1.28797	0.0792563	4.71339	2.72212	0.840212	-1.28204	0.126994	0.1537	0.65454	402.321	0.151145	-0.119887	1	0.361047	0.26245	1.37568	0.0751903	0.0652458	98.7515	24.1306	-11.2445	53.187	-19.6222	0.169259	0.0212903	0.125785	3.75	24	28	0.524815	1.90543	0.0405131	0.077195	0.00126087	0.151828	0.0420392
2	Left hand	77.1558	5740.45	56.8411	8.4843	0.821011	0.149263	6.46383	3.02972	0.889332	-1.3718	0.114824	0.18779	0.660498	484.754	0.129112	-0.136893	0	0.51074	0.401329	1.27262	0.108005	0.0939113	151.348	24.82	-32.6813	59.6398	-46.5434	0.13551	0.0235462	0.173759	2.11538	3	52	0.28549	3.50275	0.0319571	0.111938	0.000500946	0.728166	0.0210004		164.352	154.23	0.863913	0.01
	Right hand	75.332	5643.43	54.2863	9.42452	1.51529	0.173608	5.23781	2.79259	0.867162	-1.18316	0.106156	0.157988	0.784284	422.147	0.122418	-0.13353	1	0.529221	0.340592	1.55383	0.0954782	0.0737545	117.322	25.0315	-28.2418	50.8721	-29.6848	0.115098	0.0190129	0.165189	2.25	6.5	52	0.286078	3.49554	0.025462	0.0890036	0.000351276	-0.0679892	0.0152068
3	Left hand	116.675	3409.5	90.7416	17.0153	1.68046	0.187513	12.86	2.83752	0.90179	-1.22496	0.171583	0.252011	0.761922	251.533	0.19027	-0.20573	23.5	0.37917	0.309973	1.22324	0.0721705	0.0601763	91.1047	26.7296	-12.095	43.5765	-19.8006	0.4475	0.277044	0.619093	8.29412	53.5	17	0.820625	1.21858	0.357127	0.435189	0.0146	1.24259	0.216316		188.585	84.8016	0.0916609	-0.38
	Right hand	97.8413	2982.81	70.1489	12.7008	-0.0589101	0.181056	11.4766	2.72249	0.764872	-0.984588	0.201588	0.197251	0.769804	191.517	0.263558	-0.200338	13	0.419983	0.342184	1.22736	0.103086	0.13112	107.74	21.062	-14.791	38.6851	-20.105	0.383889	0.277598	0.72312	7.89474	56	19	0.715	1.3986	0.327598	0.458179	0.0082419	0.70767	0.114725
4	Left hand	116.747	5413.38	100.69	8.76518	-1.29721	0.0870515	4.50915	3.6868	1.16732	-1.81965	0.254244	0.204663	0.596256	562.178	0.217801	-0.112474	4	0.464857	0.255849	1.81692	0.0685041	0.040927	141.947	30.3131	-23.99	77.2471	-36.5816	0.162692	0.0345899	0.212609	5.88462	50.5	26	0.5664	1.76554	0.0606822	0.107137	0.0026087	0.423376	0.0617292		249.394	25.6595	0.283316	0.21
	Right hand	305.314	13369.2	249.378	51.8148	-8.55718	0.207776	32.5095	17.1073	2.08998	-4.49174	1.43342	2.17209	0.423414	3301.47	0.685855	-0.483575	3.5	0.649666	0.535527	1.21313	0.272329	0.141402	835.419	49.1757	-47.7076	131.934	-171.6	0.301739	0.0981489	0.325277	7.65385	73.5	26	0.5652	1.76929	0.0577437	0.102165	0.00143128	-0.0390699	0.0566145
5	Left hand	305.539	4119.67	76.6041	48.8495	-1.60835	0.637687	25.462	24.8767	1.07196	-1.61116	2.55869	2.18543	0.956278	779.858	2.38692	-1.35643	7	0.193158	0.455329	0.424217	0.0869061	0.101667	1301.4	47.8816	-9.47571	60.0767	-54.6135	0.286522	0.044067	0.1538	5.08	38.5	25	0.5875	1.70213	0.145011	0.246828	0.0322683	2.96615	0.101871		134.914	50.7788	0.126224	-0.28
	Right hand	68.3848	2876.23	53.2832	9.56062	-0.967526	0.17943	8.65565	1.4944	0.385256	-0.782523	0.0532667	0.119653	0.450773	125.609	0.138263	-0.152906	3	0.268396	0.422008	0.635998	0.14415	0.0690078	65.6659	13.1331	-8.79213	25.5692	-19.1931	0.239167	0.0728857	0.304748	6.23077	55	26	0.5476	1.82615	0.0957984	0.174942	0.00334769	-0.399529	0.0865315
6	Left hand	93.375	6771.25	77.7568	8.9277	-0.638249	0.114816	6.392	3.5169	1.28592	-1.43414	0.164737	0.263231	0.940885	669.23	0.128109	-0.183546	2	0.53637	0.312506	1.71635	0.0608616	0.0717438	157.034	35.2755	-37.651	61.048	-33.335	0.143023	0.0298835	0.208942	2.34091	7.5	44	0.335116	2.98404	0.0366042	0.109228	0.000818427	1.02196	0.0293242		-113.448	92.9976	0.336672	0.11
	Right hand	94.7635	7072.97	80.9376	5.75802	0.0978701	0.0711414	3.90881	3.26028	1.12621	-1.63807	0.0918674	0.152517	0.685728	702.321	0.0815718	-0.0931077	5.5	0.452267	0.309282	1.46231	0.0492257	0.070625	133.465	31.2121	-22.8234	72.6153	-31.4984	0.111628	0.0211492	0.189461	2.90909	20	44	0.338837	2.95127	0.0379354	0.111957	0.000601814	1.54714	0.0258712
7	Left hand	121.08	4497.82	88.591	18.1358	-2.0058	0.204714	11.5183	3.36928	0.913001	-1.43852	0.245251	0.34486	0.604173	363.993	0.268621	-0.239733	9	0.423449	0.338772	1.24995	0.127751	0.107973	136.139	22.2426	-18.2715	54.9447	-32.8474	0.213043	0.0738201	0.346503	7.29167	63	24	0.59913	1.66909	0.167058	0.278834	0.00616569	0.272536	0.072589		197.253	114.727	0.449525	0.22
	Right hand	103.291	2988.66	63.3948	13.8387	-2.78528	0.218294	7.40835	1.78872	0.531385	-0.805122	0.0741762	0.138393	0.662493	143.288	0.13959	-0.171891	14	0.423872	0.390588	1.08521	0.0847536	0.10658	63.1834	11.6138	-9.25577	28.0653	-15.8823	0.300455	0.0916244	0.304952	6.86957	56	23	0.637727	1.56807	0.19469	0.305287	0.00665805	-0.0155446	0.0939048
8	Left hand	82.3435	3803.88	65.1173	4.85243	0.017672	0.0745182	3.97942	3.21106	1.04068	-1.62147	0.143649	0.135619	0.678837	339.917	0.138034	-0.0836392	53	0.47111	0.338808	1.39049	0.0688064	0.0758345	139.706	27.9063	-22.9186	71.5565	-41.6521	0.2384	0.0651076	0.273102	7.59259	75	27	0.520769	1.92024	0.107366	0.206167	0.0074156	0.362388	0.107231		163.388	33.9591	-0.0144915	-0.25
	Right hand	153.013	6750.06	109.901	13.7764	-1.20088	0.125353	10.6098	7.78783	1.59017	-2.73081	0.571465	0.308509	0.539644	1034.05	0.359374	-0.112973	42	0.443748	0.41996	1.05664	0.0776624	0.0743785	375.921	43.531	-39.5621	110.778	-83.5483	0.227407	0.0479256	0.210748	7.28571	74	28	0.513704	1.94665	0.0609002	0.118551	0.00212651	-0.820575	0.0422144
9	Left hand	124.969	3249.11	107.752	7.54063	-1.72002	0.0699813	4.11637	2.23128	0.6634	-0.739518	0.1587	0.137581	0.844411	152.392	0.239222	-0.186041	26	0.488501	0.291859	1.67376	0.179334	0.207272	79.7681	12.625	-12.79	25.9273	-10.2982	0.526667	0.0855287	0.162396	19.5385	114	13	1.09083	0.91673	0.179365	0.16443	0.00785363	1.04174	0.141408		169.314	19.3569	0.360824	-0.48
	Right hand	104.66	2805.9	79.5312	14.4161	-0.94503	0.181263	13.5575	2.42869	0.61351	-0.84839	0.166155	0.32111	0.554319	139.247	0.270826	-0.378493	32	0.318164	0.339878	0.936114	0.096611	0.217967	102.459	15.1101	-9.4976	32.5924	-14.8264	0.211429	0.0660835	0.312557	15.5882	115	17	0.870625	1.1486	0.253284	0.290922	0.0186341	-0.449669	0.191341
10	Left hand	304.243	3502.79	68.7017	58.4972	-2.82503	0.851467	38.2608	23.4754	1.11117	-1.46595	2.69289	2.25856	1.08706	653.914	2.42347	-1.54067	11	0.544711	0.393309	1.38494	0.21299	0.144365	1231.58	41.712	-15.954	61.9679	-56.3919	0.281923	0.0817322	0.28991	7.61905	59	21	0.7065	1.41543	0.336769	0.476672	0.0209424	2.04706	0.238804		193.309	77.9189	0.413231	0.13
	Right hand	170.373	4437.37	81.6673	24.8944	-1.00806	0.304828	20.5386	5.83608	0.715353	-1.76653	0.281032	0.520984	0.373186	373.127	0.392857	-0.29492	11	0.390838	0.384195	1.01729	0.207869	0.127655	484.979	18.9719	-13.4305	81.5825	-52.2225	0.281667	0.0936073	0.332333	6.69231	61	26	0.5564	1.79727	0.064864	0.116578	0.00219018	0.00509667	0.052618
11	Left hand	67.6382	1080.89	43.1558	14.6236	0.104068	0.338855	10.852	1.4047	0.440847	-0.473625	0.104596	0.197064	0.995165	29.4304	0.237262	-0.416076	30	0.323297	0.37631	0.859125	0.109716	0.203563	51.6905	12.6299	-8.44315	17.5871	-9.98695	0.788	0.407807	0.517522	17.8182	87	11	1.393	0.717875	0.632579	0.454113	0.222218	0.369073	0.626804		172.982	94.8778	0.157666	-0.64
	Right hand	110.628	1512.14	62.2696	27.0278	-2.04555	0.434045	18.7287	2.05107	0.392383	-0.923581	0.110271	0.310938	0.426601	65.5717	0.28103	-0.336666	23	0.412333	0.290739	1.41822	0.120569	0.123241	102.458	8.57062	-5.50005	39.968	-22.375	0.648	0.463197	0.71481	22.7778	93	9	1.56875	0.63745	1.1807	0.752634	0.0827775	1.33845	0.762795
12	Left hand	112.32	3705.07	78.4741	17.2857	-1.25538	0.220272	12.1122	3.21777	0.884887	-1.40023	0.161529	0.270524	0.71106	306.715	0.182542	-0.1932	14	0.487722	0.266336	1.83123	0.0964348	0.0740639	130.385	22.6994	-17.3254	62.9093	-25.3516	0.381905	0.0344411	0.0901825	5.40909	37	22	0.657143	1.52174	0.0707208	0.107619	0.00364777	-0.269442	0.0741654		172.502	31.0127	-0.0427315	0.33
	Right hand	98.3686	3570.59	76.8923	13.4878	-1.14478	0.175411	7.2471	3.6657	0.971964	-1.75997	0.257791	0.329736	0.532483	338.413	0.265227	-0.187354	4	0.34339	0.326499	1.05173	0.0881443	0.0904459	168.76	32.5885	-14.9904	80.6593	-41.999	0.345714	0.0420204	0.121547	5.86364	42	22	0.659048	1.51734	0.0667761	0.101322	0.00470717	0.270633	0.0585731
13	Left hand	103.422	1833.44	96.9041	1.80183	0.22798	0.018594	1.79536	1.5263	0.610832	-0.667982	0.0900008	0.0607707	0.846969	82.3249	0.147341	-0.0909766	14	0.317584	0.51869	0.612281	0.0797167	0.176199	39.4226	13.1746	-6.37837	19.1053	-9.44915	0.695714	0.119841	0.172256	33.25	125	8	1.68	0.595238	0.242625	0.144419	0.0296627	0.618618	0.218236		192.753	13.8127	-0.087756	0.79
	Right hand	158.956	2644.85	130.762	9.25832	0.752593	0.0708028	9.86487	2.1172	0.901099	-0.935625	0.0570796	0.147308	0.942672	160.163	0.0633445	-0.157443	23	0.426982	0.454874	0.938683	0.0250374	0.0624221	62.3707	15.8055	-10.505	25.6103	-16.2843	0.83125	0.0967231	0.116359	27.1111	113	9	1.66125	0.601956	0.15459	0.0930567	0.00414575	0.0671187	0.140187
14	Left hand	92.1323	3078.38	63.2614	14.1771	0.210051	0.224103	9.33569	2.29735	0.525077	-1.15715	0.132801	0.230035	0.450926	184.999	0.252917	-0.198794	1	0.345299	0.295742	1.16757	0.136819	0.065863	96.0619	13.2861	-6.32091	49.5897	-21.623	0.285238	0.0781421	0.273954	4.45455	27	22	0.669524	1.4936	0.0776837	0.116028	0.0018283	0.179389	0.0524843		232.251	27.5521	0.197447	0.23
	Right hand	119.997	3796.58	87.6295	17.0741	3.29303	0.194845	9.45909	2.68503	0.611575	-1.31347	0.121189	0.267453	0.44587	261.938	0.198159	-0.203623	3	0.367674	0.332565	1.10557	0.127283	0.0736427	108.51	13.7458	-9.16002	52.2859	-24.9648	0.311	0.0814927	0.262034	4.66667	28	21	0.6705	1.49142	0.0612566	0.0913596	0.00129966	-0.444932	0.0441181
15	Left hand	108.05	1575.57	88.3302	16.8602	0.492078	0.190877	14.8676	1.28621	0.328727	-0.578879	0.0632887	0.197166	0.534471	44.7144	0.192527	-0.3406	19	0.535843	0.418378	1.28076	0.139928	0.205423	40.7181	4.8904	-4.24995	15.0055	-8.4418	0.805	0.42241	0.524733	30.6667	129	9	1.58375	0.631413	0.283445	0.178971	0.0467159	0.648242	0.276924		111.575	103.019	0.806048	0.15
	Right hand	87.7127	1458.79	77.1894	1.90253	-0.106043	0.0246476	1.57599	1.26102	0.476	-0.402318	0.140322	0.0582206	1.01734	37.3715	0.294794	-0.144713	10	0.347828	0.389719	0.892511	0.0811015	0.153714	24.7645	8.76554	-5.63746	6.7128	-5.59254	0.513333	0.416013	0.810415	36.75	139	8	1.55714	0.642202	0.131999	0.0847702	0.00413831	-0.594536	0.106391
16	Left hand	89.8672	2385.44	60.1364	12.2614	1.88557	0.203893	8.13995	2.3592	0.621289	-0.875677	0.0897972	0.302326	0.758926	111.121	0.144534	-0.345249	32	0.399179	0.259943	1.53564	0.0859585	0.122606	124.149	16.7574	-10.3108	38.7773	-20.9175	0.34125	0.0782198	0.229215	15	110	17	0.845	1.18343	0.124097	0.14686	0.00835007	-0.60884	0.122988		201.749	22.5791	0.0190924	0.36
	Right hand	61.6521	1311.47	30.309	11.2661	1.01125	0.371708	9.85858	1.77528	0.277708	-0.496114	0.11447	0.32848	0.575397	33.9071	0.412196	-0.662105	11	0.47722	0.441404	1.08114	0.222377	0.155224	101.383	7.53689	-6.9733	18.2697	-14.9329	0.345294	0.111081	0.321699	9.5	67	18	0.845294	1.18302	0.0858136	0.101519	0.00323417	1.26325	0.0690007
17	Left hand	115.302	4844.19	81.8735	17.5454	0.994921	0.214299	11.9376	3.37361	0.828845	-1.57209	0.135999	0.366615	0.469436	415.702	0.164082	-0.233202	4	0.321845	0.391725	0.82161	0.0848683	0.0920812	154.218	22.9159	-12.0461	64.8648	-33.7407	0.1924	0.055848	0.29027	4.25926	30	27	0.508077	1.96821	0.102529	0.201798	0.00596517	0.611064	0.0626572		179.022	21.3637	0.0328868	-0.24
	Right hand	133.891	6102.8	101.016	11.6313	-0.611251	0.115143	9.71475	5.04034	1.07497	-2.31215	0.148527	0.664503	0.51735	658.699	0.138168	-0.287397	17	0.378794	0.36062	1.0504	0.0802252	0.103214	271.439	31.239	-17.5141	97.9157	-62.3747	0.167308	0.0551766	0.329791	5.88889	52	27	0.530769	1.88406	0.0709886	0.133747	0.00710762	1.37098	0.0523902
18	Left hand	41.0656	1391.03	30.9812	6.66417	1.27593	0.215104	3.83782	1.61987	0.235866	-0.807963	0.0711186	0.180408	0.274097	47.3144	0.30152	-0.223287	11	0.337824	0.415187	0.813668	0.111405	0.100389	90.156	6.08301	-4.11661	36.1869	-23.4157	0.304091	0.132904	0.437053	9.81818	86	22	0.675238	1.48096	0.1068	0.158166	0.0010453	0.793862	0.0530216		173.056	15.8662	0.188928	-0.3
	Right hand	46.7033	1582.44	35.9387	7.30204	1.02411	0.20318	3.59284	1.50292	0.281514	-0.845784	0.0630428	0.163342	0.338304	57.6216	0.223942	-0.193125	39	0.311888	0.327588	0.952073	0.0782079	0.107358	87.1175	9.74164	-5.28019	38.4822	-23.5589	0.235	0.103847	0.441902	12.0952	106	21	0.673	1.48588	0.103115	0.153216	0.00190094	0.292226	0.0578803
19	Left hand	120.287	2066.07	85.934	10.7585	0.206589	0.125195	11.3472	2.37886	0.581018	-1.25487	0.0762213	0.289544	0.539119	109.951	0.131186	-0.230736	35	0.321005	0.340301	0.943298	0.0848216	0.1738	116.676	13.5213	-8.8908	54.0505	-26.4633	0.61875	0.293425	0.474222	25.4444	105	9	1.605	0.623053	0.158475	0.0987382	0.0120209	-0.835516	0.154643		180.325	15.4041	0.374426	0.83
	Right hand	135.454	2779.23	109.798	10.266	-0.321682	0.0934994	8.99339	3.75671	0.977161	-1.24871	0.502838	0.348029	1.05402	187.703	0.514591	-0.278711	29	0.47203	0.288883	1.63398	0.173805	0.126003	113.542	21.8332	-17.1236	43.5977	-23.6282	0.49625	0.174596	0.351832	21.5	117	12	1.24182	0.805271	0.38387	0.30912	0.0257099	-0.515974	0.348468
20	Left hand	104.396	3542.93	86.2923	9.03746	0.0660194	0.104731	7.99537	2.89632	0.667622	-1.41029	0.179107	0.278743	0.521065	247.502	0.268276	-0.19765	12	0.385968	0.275271	1.40214	0.154405	0.0646678	130.728	15.5775	-10.3901	63.0466	-25.2779	0.277368	0.0882447	0.31815	7.55	55	20	0.724211	1.38081	0.104579	0.144405	0.00747828	0.371775	0.0929436		204.059	34.4803	0.12266	0.3
	Right hand	104.987	3829.86	94.0495	8.34781	-1.80056	0.0887597	3.84196	2.5923	0.737775	-1.03204	0.116799	0.30526	0.721239	242.359	0.158312	-0.295782	2	0.444851	0.366272	1.21454	0.124789	0.167443	108.646	19.0698	-9.57157	36.4291	-17.341	0.329474	0.0618667	0.187774	5.35	33	20	0.721579	1.38585	0.0508006	0.070402	0.00169045	0.856329	0.0485765
21	Left hand	84.7726	3816.89	60.2986	7.7671	-0.89625	0.128811	5.71287	2.26268	0.681667	-1.04849	0.0712773	0.134594	0.654449	244.725	0.104563	-0.12837	0	0.45492	0.319285	1.42481	0.0455403	0.062042	98.1651	16.2832	-13.3679	42.4977	-20.5174	0.251034	0.0526677	0.209803	2.46667	7	30	0.496897	2.01249	0.0529894	0.106641	0.00319101	0.137251	0.0470731		182.54	31.3683	-0.0966363	0.23
	Right hand	114.664	5008.26	76.8352	13.1714	-1.51987	0.171424	9.24404	2.85342	0.726505	-1.20451	0.109584	0.229762	0.584234	376.169	0.150838	-0.190751	2	0.414166	0.454682	0.910893	0.0811035	0.081396	99.4445	15.2843	-16.7066	41.1574	-27.244	0.225714	0.0371612	0.164638	2.96552	14	29	0.494286	2.02312	0.0459007	0.0928628	0.00110052	0.107022	0.0369092
22	Left hand	43.6377	1181.18	34.8381	4.92459	0.24352	0.141356	3.73734	1.24442	0.335854	-0.494884	0.0981515	0.114807	0.65058	28.9853	0.292245	-0.231987	5	0.420832	0.412967	1.01905	0.108913	0.0867632	44.8242	8.16827	-6.22904	18.4299	-10.9161	0.386	0.0766998	0.198704	8	51	17	0.864375	1.15691	0.0988581	0.114369	0.00172405	0.586355	0.0535195		142.771	17.3239	0.347754	-0.35
	Right hand	52.6835	1084.77	29.0262	7.68287	0.213983	0.264687	7.21778	1.40851	0.323555	-0.690589	0.104231	0.164623	0.509081	36.0889	0.322145	-0.238381	26	0.38877	0.442931	0.877722	0.102236	0.0744216	72.3985	9.43502	-4.94701	29.4818	-21.0904	0.284667	0.249768	0.877403	12.1176	86	17	0.81875	1.22137	0.183626	0.224275	0.00334004	-0.657636	0.105334
23	Left hand	91.5182	1981.21	79.0575	5.80531	-1.04812	0.0734315	3.87134	2.53643	0.587955	-1.41919	0.101694	0.275457	0.408855	139.738	0.172963	-0.194095	32	0.289167	0.379358	0.762255	0.060874	0.049904	125.113	13.8362	-7.44672	61.7939	-29.7044	0.809091	0.0686228	0.0848147	18.6667	100	12	1.26	0.793651	0.203961	0.161874	0.023397	0.125193	0.173578		234.426	65.6483	-0.0236465	-0.63
	Right hand	105.901	2412.47	98.1755	4.30526	0.678288	0.0438527	3.6843	3.33643	0.82527	-2.08411	0.119661	0.135462	0.377075	251.566	0.144996	-0.0649977	39	0.290773	0.368746	0.788546	0.128737	0.0526246	156.455	23.0946	-11.3404	88.3018	-46.2744	0.771	0.10192	0.132193	27	137	11	1.219	0.820345	0.168157	0.137946	0.0258186	0.210465	0.162861
24	Left hand	102.427	4231.87	80.9097	11.6596	-0.205808	0.144106	8.51664	2.81125	0.867691	-1.31547	0.0817902	0.178494	0.639599	318.122	0.0942619	-0.135689	8	0.38492	0.324423	1.18648	0.0686473	0.0966214	126.168	22.1676	-15.8447	53.4805	-25.8293	0.212174	0.108123	0.509595	6.48	56	25	0.56375	1.77384	0.193252	0.342797	0.0234512	0.840355	0.14422		157.273	107.765	0.34924	0
	Right hand	114.468	4476.37	87.273	20.4661	-2.35073	0.234507	15.6458	3.20342	0.961752	-1.37838	0.216207	0.334843	0.647853	371.963	0.224806	-0.242926	15	0.472043	0.418935	1.12677	0.159174	0.0995853	108.849	24.8376	-19.3834	49.1988	-31.4185	0.2264	0.118774	0.524621	6.875	58	24	0.594783	1.68129	0.283258	0.476238	0.0565526	1.83063	0.215106
25	Left hand	100.976	2508.89	78.5278	14.227	0.914674	0.181171	13.8483	2.47617	0.77339	-0.915638	0.145749	0.208264	0.954436	148.319	0.188455	-0.227452	21.5	0.382002	0.24762	1.5427	0.0649059	0.0580888	84.1688	20.385	-11.1859	35.3128	-16.4129	0.402857	0.0667289	0.165639	10.8667	66.5	15	0.947857	1.05501	0.150291	0.158559	0.00885362	0.168906	0.128723		197.256	34.3096	0.161099	0.46
	Right hand	122.562	3406.5	109.359	9.01315	-1.06994	0.0824178	6.91777	2.7956	0.977572	-1.2522	0.124435	0.159636	0.772989	251.231	0.12729	-0.127484	23	0.344802	0.279509	1.2336	0.0523923	0.151693	98.5296	23.2958	-12.8722	49.61	-20.9166	0.346923	0.123247	0.355256	15.5333	101.5	15	0.941429	1.06222	0.154863	0.164497	0.0117316	0.496713	0.143861
26	Left hand	135.726	7400.53	101.879	12.6141	0.577469	0.123815	7.02889	4.54932	1.37491	-2.01927	0.356371	0.328206	0.69652	921.141	0.259197	-0.162537	5.5	0.451472	0.320462	1.40882	0.0774158	0.0565779	166.15	36.3664	-28.8679	82.092	-42.9904	0.14697	0.0372059	0.253154	3.77143	31	35	0.390294	2.56217	0.155573	0.398604	0.0334354	2.15688	0.0588776		221.129	157.646	0.901477	0.02
	Right hand	123.2	6793.66	91.6224	9.54834	1.20705	0.104214	6.17947	4.25367	1.2913	-2.12469	0.311537	0.211509	0.592831	826.435	0.241258	-0.099548	9.5	0.437898	0.392713	1.11506	0.073815	0.0748059	175.185	33.5616	-28.5455	86.4638	-56.3083	0.162571	0.0302288	0.185942	3.75	31.5	36	0.378571	2.64151	0.113815	0.300643	0.0020224	1.35685	0.0294874
27	Left hand	93.8409	4602.1	71.1318	11.5343	-1.65136	0.162153	7.83368	2.95431	0.810284	-1.0868	0.183473	0.293597	0.693744	317.048	0.226431	-0.270149	7	0.416008	0.345288	1.20481	0.0871596	0.116102	104.104	19.905	-15.3931	42.6856	-24.4363	0.197	0.0529248	0.268654	3.96774	30.5	31	0.469	2.1322	0.0784483	0.167267	0.00741813	2.12653	0.0549354		166.476	65.8263	0.262261	0.21
	Right hand	96.0438	4684.33	71.755	8.56759	0.415555	0.119401	6.12335	3.0601	0.652791	-1.74598	0.121848	0.231766	0.347545	375.356	0.186657	-0.132743	7.5	0.314682	0.394054	0.798576	0.0833848	0.0903386	164.579	16.8305	-9.84631	73.1978	-43.483	0.125667	0.0311485	0.247866	4.70968	42	31	0.467	2.14133	0.107227	0.229608	0.00913412	2.60365	0.0768963
28	Left hand	101.393	5291.94	55.6539	11.2601	0.0214567	0.202324	7.28985	3.31	0.796907	-1.22716	0.137861	0.24527	0.68363	384.354	0.172995	-0.199869	24.5	0.457392	0.313504	1.45897	0.0524729	0.0754596	150.19	27.4856	-16.5163	51.628	-28.8858	0.0967442	0.0264324	0.273219	3.81818	40	44	0.33814	2.95736	0.115743	0.342294	0.0170482	3.89126	0.0738743		179.701	92.0573	0.411688	0.15
	Right hand	87.3208	4544.61	47.0151	12.1965	-0.582343	0.259416	6.8106	2.35328	0.642176	-0.983645	0.149671	0.176866	0.617069	279.994	0.233069	-0.179807	32.5	0.464336	0.365835	1.26925	0.077331	0.0971538	97.1833	26.2037	-14.2941	40.2617	-25.126	0.108605	0.0172629	0.158951	4.04651	44	43	0.34	2.94118	0.105461	0.310178	0.0122313	2.57633	0.0722064
29	Left hand	75.0963	5589.34	53.3073	9.90895	0.710882	0.185884	6.28476	2.99616	0.789268	-1.28389	0.154522	0.19577	0.633191	437.163	0.195779	-0.152482	35.5	0.483132	0.338127	1.42885	0.0692119	0.0823112	169.809	42.5135	-24.7805	48.7707	-38.7133	0.118125	0.0212038	0.179503	3.88	47	50	0.299592	3.33787	0.0728857	0.243283	0.00351089	0.676406	0.063617		173.73	77.8992	0.149261	-0.12
	Right hand	50.6038	3287.03	30.5242	6.07355	-0.60137	0.198975	4.92327	2.11333	0.578756	-0.838853	0.099812	0.158639	0.683607	166.866	0.17246	-0.189115	20.5	0.539115	0.392403	1.37388	0.0679874	0.111029	122.752	17.483	-20.5262	37.312	-28.4404	0.129	0.0385052	0.29849	3.43137	36.5	51	0.2904	3.44353	0.0541713	0.18654	0.00284156	0.640821	0.0362752
30	Left hand	100.86	3466.91	87.3206	8.00646	-0.968845	0.0916904	6.85218	2.76384	0.838815	-1.42081	0.140162	0.252523	0.642547	270.379	0.167096	-0.177732	10	0.462581	0.29951	1.54446	0.0920185	0.0988281	119.091	19.9818	-12.9751	59.1459	-29.604	0.366471	0.0448527	0.122391	8	54	18	0.778235	1.28496	0.102971	0.132313	0.00528029	0.0722971	0.0869913		180.087	37.5103	0.083036	-0.36
	Right hand	89.6684	3167.4	78.9691	4.18254	-0.549268	0.0529643	3.69408	2.08165	0.566243	-1.11663	0.0318203	0.237688	0.48184	184.774	0.0561955	-0.212862	5	0.311862	0.328113	0.950473	0.0441834	0.115083	100.017	15.1797	-4.79088	43.9781	-21.0083	0.254444	0.0639137	0.251189	8.15789	58.5	19	0.787778	1.26939	0.106911	0.135713	0.00695802	0.223867	0.0975866
31	Left hand	125.544	5684.1	113.307	6.77702	-1.2093	0.0598109	4.55568	2.91819	0.888027	-1.37285	0.119263	0.157892	0.658842	473.292	0.134301	-0.11501	1	0.164602	0.384804	0.427755	0.0645261	0.106074	96.9905	32.8203	-10.5953	51.3948	-23.2742	0.23087	0.0264426	0.114535	4	24	24	0.59913	1.66909	0.0316103	0.0527603	0.000527264	-0.307001	0.0290769		145.961	18.1797	0.0490771	-0.28
	Right hand	135.478	6213.66	122.298	8.52695	-1.64141	0.0697229	3.67962	4.14546	1.29328	-2.23715	0.127212	0.215989	0.466946	762.46	0.0983639	-0.0965465	0	0.356665	0.360425	0.98957	0.0561105	0.0561325	170.252	39.6014	-24.9861	90.3847	-44.2691	0.23125	0.0234637	0.101464	6.08	51	25	0.597917	1.67247	0.0328341	0.0549142	0.000865657	-0.210549	0.0277085
32	Left hand	83.9426	2971.36	64.731	9.72686	-0.62708	0.150266	7.46691	2.4939	0.671726	-0.915605	0.217413	0.137189	0.787375	159.313	0.323664	-0.149834	4.5	0.425272	0.237286	1.79223	0.0633737	0.0436606	81.5381	18.2663	-10.7815	39.3967	-12.9395	0.271364	0.0407426	0.15014	4.73913	31.5	23	0.637273	1.56919	0.0656964	0.10309	0.0019943	0.464801	0.0576359		176.97	21.5079	0.175809	-0.31
	Right hand	87.4397	3411.14	72.2443	7.84024	-1.10671	0.108524	5.84759	2.30036	0.758843	-1.01593	0.148453	0.114484	0.838244	199.999	0.195631	-0.112689	4	0.404755	0.246558	1.64162	0.074651	0.0613833	79.6588	18.2928	-11.3698	44.9653	-14.68	0.198636	0.0510178	0.25684	5.43478	39.5	23	0.64	1.5625	0.0420883	0.065763	0.000873666	0.203963	0.0348832
33	Left hand	82.5582	3307.1	42.4169	13.5304	-2.00015	0.318985	8.37163	2.82131	0.597899	-1.01106	0.115281	0.254464	0.63205	201.724	0.19281	-0.251681	1.5	0.505794	0.395629	1.27845	0.0750413	0.108223	127.681	14.3599	-20.666	42.1411	-32.1318	0.230833	0.0756448	0.327703	2.27027	5	37	0.3925	2.54777	0.0967286	0.246442	0.00083224	0.881767	0.0280914		202.834	64.2514	0.0268284	0.24
	Right hand	88.8678	4265.97	55.9339	10.1024	-1.94426	0.180614	5.1949	2.97226	0.742592	-1.4031	0.0861074	0.239366	0.502587	345.705	0.115955	-0.170598	0.5	0.476832	0.397221	1.20042	0.0897116	0.0761027	152.036	18.9501	-21.8725	58.7839	-44.9976	0.209167	0.0429867	0.205514	2.2973	5.5	37	0.3975	2.51572	0.097903	0.246297	0.000767169	0.843722	0.0264769
34	Left hand	64.9418	1531.9	58.507	4.52115	-0.496451	0.0772754	3.78048	1.43678	0.469675	-0.597527	0.0723595	0.170304	0.95538	49.1826	0.154063	-0.285015	4	0.326959	0.242409	1.34879	0.0659064	0.0996463	47.9737	11.7182	-4.7171	22.6376	-8.44445	0.302727	0.0306891	0.101375	13.9167	71.5	12	1.16909	0.855365	0.269906	0.230868	0.0362003	1.43038	0.224425		207.39	50.7719	0.448535	0.47
	Right hand	93.1606	2078.07	81.1665	8.33196	-1.23604	0.102653	6.82902	2.10793	0.879172	-0.910505	0.193679	0.0887443	1.34105	107.606	0.220298	-0.097467	9	0.368786	0.178784	2.06274	0.0741	0.0362512	63.3802	22.5404	-13.3823	37.8504	-13.7753	0.340909	0.101534	0.297832	14	78	13	1.15833	0.863309	0.153495	0.132513	0.00368942	1.18318	0.0905522
35	Left hand	155.824	6343.4	138.587	8.26992	-0.713017	0.0596733	7.79102	4.7869	1.13885	-2.51641	0.230705	0.355408	0.418387	799.332	0.202576	-0.141236	11	0.32683	0.345389	0.946268	0.0720579	0.0660972	213.423	30.8601	-13.1591	108.081	-49.7355	0.197619	0.0330007	0.166992	9.95455	87.5	22	0.668095	1.49679	0.109161	0.163392	0.0122544	0.600344	0.107484		150.532	97.2926	0.440966	-0.3
	Right hand	138.634	6211	127.626	4.77958	0.0365032	0.0374499	3.07261	4.06995	1.21803	-2.07965	0.207321	0.427954	0.523255	731.157	0.170209	-0.205782	25	0.420383	0.360433	1.16633	0.0518679	0.0682714	167.941	33.615	-17.8506	80.634	-39.1157	0.1495	0.0109904	0.0735146	10.9583	107.5	24	0.612174	1.63352	0.162647	0.265688	0.0333476	0.169101	0.131717
36	Left hand	191.017	6892.84	100.789	23.0593	0.596379	0.228789	19.1732	10.9168	1.40575	-2.00149	0.882935	0.722388	0.640027	824.773	0.628089	-0.360924	18.5	0.432973	0.30359	1.42618	0.142326	0.109731	717.503	49.2952	-37.9805	83.6582	-65.3497	0.18875	0.066223	0.35085	5.42424	56.5	33	0.450313	2.22068	0.113151	0.251272	0.00720911	1.06219	0.089061		164.581	82.7079	0.256784	-0.21
	Right hand	120.199	5838.92	99.9797	7.23404	-0.23051	0.0723551	6.83362	4.32862	1.02658	-1.97957	0.177176	0.189008	0.435133	648.275	0.172589	-0.0954792	20.5	0.350744	0.312111	1.12378	0.0539357	0.0725347	229.869	35.3338	-16.0293	82.5955	-46.5923	0.194815	0.102933	0.528362	6.46429	62.5	28	0.524815	1.90543	0.111091	0.211677	0.0133734	0.838111	0.100241
37	Left hand	64.961	632.505	52.9807	7.49577	-1.1325	0.141481	7.49577	1.52261	0.459077	-0.699423	0.0502436	0.276297	0.763334	16.198	0.109445	-0.395035	43.5	0.389872	0.25898	1.50541	0.0445958	0.0182711	67.5649	10.5086	-6.38315	28.9204	-9.76274	0.573333	0.468899	0.817848	72.5	141	4	2.14333	0.466563	1.01155	0.471952	0.0602381	-0.628332	1.01155		331.875	0	0.738325	0.55
	Right hand	163.59	931.776	65.71	53.7133	1.31888	0.817429	48.4553	2.65833	0.85688	-0.469665	0.700516	0.103223	2.64048	37.2194	0.817519	-0.21978	40.5	0.337913	0.390032	0.866371	0.0592896	0.250711	130.58	28.2589	-22.1477	18.0146	-20.5782	0.343333	0.442749	1.28956	46.8333	134.5	6	1.68	0.595238	0.960599	0.571785	0.834981	0.873733	1.01488
38	Left hand	57.4948	2312.17	47.2219	5.21583	-0.856126	0.110454	3.5578	1.97781	0.3451	-1.17634	0.0687387	0.144167	0.279932	123.403	0.199185	-0.122556	10	0.359645	0.421115	0.85403	0.0720714	0.0764428	114.874	6.84924	-6.36619	48.276	-33.1256	0.320909	0.105826	0.329769	4.78261	32	23	0.614091	1.62842	0.095252	0.155111	0.00262658	1.28739	0.0521723		239.384	46.1696	0.0897331	0.23
	Right hand	73.6853	2827.45	55.5495	7.83657	-0.77639	0.141074	6.36766	2.23459	0.413376	-1.11869	0.072527	0.216103	0.374889	151.788	0.175451	-0.193175	3	0.354926	0.311295	1.14016	0.0835052	0.0632576	110.876	8.85049	-7.96874	50.618	-21.6969	0.317727	0.081704	0.257151	5.30435	38	23	0.615455	1.62482	0.0843873	0.137114	0.00192561	0.639707	0.0602736
39	Left hand	129.503	5600.61	116.804	11.114	-1.53375	0.0951513	5.26685	3.37115	1.29169	-1.67469	0.144861	0.122068	0.720133	585.891	0.112149	-0.07289	8.5	0.407616	0.264997	1.53819	0.050781	0.0508166	116.982	33.6423	-20.3044	67.638	-27.3134	0.235714	0.0332523	0.14107	8.09091	67	22	0.66	1.51515	0.0965919	0.146351	0.0107318	-0.708484	0.084692		208.286	54.1745	0.15705	0.32
	Right hand	299.734	5402.76	120.13	41.0101	-2.54647	0.341383	19.6346	13.2853	1.20957	-1.98074	1.04813	1.2359	0.517123	680.29	0.866532	-0.62396	6.5	0.309018	0.333206	0.927407	0.116076	0.111788	590.262	39.1788	-10.8346	73.4885	-47.3993	0.2615	0.0253968	0.0971199	7	57.5	23	0.659545	1.5162	0.0504718	0.0765251	0.00232332	-0.727861	0.0425155
40	Left hand	95.7728	3236.06	64.0748	14.0975	2.3837	0.220016	7.4912	2.92128	0.720863	-1.42712	0.121766	0.297113	0.481208	234.004	0.168917	-0.208191	24	0.394399	0.351563	1.12185	0.0737331	0.0918973	130.943	17.379	-12.5928	62.0014	-29.689	0.257727	0.0516335	0.200342	8.91304	79	23	0.630909	1.58501	0.078795	0.124891	0.00205368	0.291753	0.0651997		176.529	10.1432	-0.317199	0.3
	Right hand	110.908	3648.96	61.8393	23.1795	3.75863	0.374834	13.9235	3.86636	0.795719	-1.58239	0.254629	0.421366	0.506767	306.444	0.319999	-0.266284	9	0.395956	0.330348	1.1986	0.108346	0.0852086	178.524	19.5818	-14.0509	70.6641	-35.3682	0.323182	0.0379707	0.11749	7.86957	67	23	0.632727	1.58046	0.0477276	0.0754315	0.000864914	0.951378	0.0374241
41	Left hand	79.6366	3310.23	56.1961	12.0155	1.35842	0.213814	7.05478	2.89209	0.598644	-1.32756	0.159418	0.267468	0.423782	222.296	0.266299	-0.201474	26	0.401014	0.30223	1.32685	0.0899041	0.0773805	132.834	19.1106	-13.166	59.4147	-31.2254	0.195	0.0609493	0.31256	7.92593	80	27	0.557692	1.7931	0.114623	0.205531	0.00478736	1.25386	0.0765101		186.691	26.7862	-0.0591101	0.26
	Right hand	314.249	7084.94	117.699	46.7689	1.50849	0.397361	35.2052	24.704	1.59384	-3.37803	1.69446	2.51213	0.439967	1494.15	1.06313	-0.743668	18	0.41791	0.358969	1.1642	0.154715	0.101741	1492.88	42.517	-32.6791	150.838	-103.951	0.270741	0.140025	0.517194	7.81481	78	27	0.544231	1.83746	0.156056	0.286745	0.0071749	0.642046	0.090877
42	Left hand	100.391	3453.07	54.7101	14.4007	-1.53701	0.263218	10.4633	2.62497	0.549137	-0.865459	0.147997	0.307111	0.578658	181.652	0.269509	-0.354854	6	0.438189	0.425155	1.03066	0.17023	0.130857	116.299	13.4191	-13.1449	30.7903	-21.4634	0.193103	0.064758	0.335354	5	43	29	0.485	2.06186	0.139457	0.287539	0.0138384	0.770139	0.105153		167.733	81.3595	0.312449	0.21
	Right hand	87.1604	3751.97	57.5457	17.6492	-2.57029	0.306698	11.9685	2.77119	0.650408	-1.20048	0.131443	0.435244	0.492655	249.298	0.202092	-0.362557	12	0.443719	0.348809	1.2721	0.150226	0.0913223	151.385	17.8396	-16.6462	49.1064	-34.3587	0.206786	0.0691243	0.33428	4.14286	30	28	0.528148	1.89341	0.153499	0.290636	0.014837	0.221492	0.0939035
43	Left hand	130.176	1309.75	102.192	17.5344	1.24249	0.171582	19.8997	3.03008	0.764022	-0.921931	0.194638	0.399422	0.945118	62.2143	0.254754	-0.433244	45	0.434322	0.177802	2.44273	0.0332401	0.0646241	154.875	14.3378	-11.407	36.8989	-20.7234	1.044	1.26818	1.21473	69.2	168	5	2.705	0.369686	0.617549	0.228299	0.0387528	0.376015	0.552583		276.383	17.1777	0.398855	0.08
	Right hand	127.244	872.121	73.6316	42.3323	-2.44042	0.574919	42.3323	3.27769	0.598598	-1.34938	0.0883855	1.11183	0.352561	52.5307	0.147654	-0.823953	41	0.513323	0.650734	0.788837	0.204804	0.0513647	195.634	13.6493	-10.7299	53.8995	-42.5333	2.4025	0.973186	0.405072	75.75	147	4	2.00333	0.499168	0.540031	0.269566	0.0301163	-0.0226757	0.540031
44	Left hand	142.153	5837.24	111.652	19.7224	-4.17894	0.176642	6.91965	4.38301	1.25257	-1.83246	0.227304	0.424416	0.663518	654.932	0.18147	-0.23161	6	0.557047	0.28659	1.9437	0.087589	0.065775	168.449	22.8972	-28.7842	79.3933	-34.966	0.2776	0.0571752	0.205962	6.11538	53	26	0.572	1.74825	0.110038	0.192374	0.00724546	0.741159	0.0925492		184.437	39.108	0.0426412	0.24
	Right hand	163.894	6750.35	129.289	17.1694	-3.48595	0.132799	7.95234	5.22969	1.3523	-2.24912	0.367417	0.351379	0.582814	916.601	0.271699	-0.156229	2	0.519389	0.332822	1.56056	0.0820035	0.0513953	243.956	29.9991	-26.5984	93.697	-48.1173	0.319583	0.0774304	0.242286	4.68	33	25	0.5675	1.76211	0.0603792	0.106395	0.00113864	0.725001	0.0375339
45	Left hand	82.1854	3369.75	62.1608	14.6669	-2.56471	0.235951	6.92801	2.45464	0.652063	-0.887091	0.148192	0.268363	0.668494	188.337	0.227267	-0.30252	10	0.405785	0.357676	1.13451	0.145196	0.112857	101.059	18.3037	-12.3857	35.9655	-18.7616	0.200833	0.0562538	0.280102	4.57692	33	26	0.5804	1.72295	0.192948	0.33244	0.00601898	0.910556	0.0978974		166.069	89.9106	0.417171	0.32
	Right hand	105.699	3902.33	73.1518	11.2737	-1.65937	0.154114	9.12397	2.70624	0.75127	-1.33349	0.114624	0.268553	0.514096	285.952	0.152573	-0.201392	10	0.329028	0.300744	1.09405	0.102648	0.0763913	120.42	22.0817	-11.3438	56.02	-25.8401	0.216087	0.0680734	0.315028	6.75	57	24	0.616957	1.62086	0.198183	0.321228	0.00600741	0.737261	0.0890566
46	Left hand	104.116	3851.05	82.7639	14.6949	-0.496945	0.177552	10.3509	2.81029	0.735253	-1.52294	0.081739	0.316914	0.490577	292.793	0.111171	-0.208093	25	0.36171	0.343768	1.05219	0.130079	0.0730939	145.554	21.1387	-14.4854	63.8715	-34.0958	0.248571	0.0786311	0.316332	10.2273	90	22	0.670952	1.49042	0.295667	0.440668	0.109608	2.92812	0.203587		193.294	86.8066	0.420923	-0.41
	Right hand	101.223	3723.72	78.6009	9.93638	0.466857	0.126416	8.80101	2.7022	0.796632	-1.36196	0.137183	0.212346	0.583018	265.077	0.172203	-0.155912	28	0.32633	0.306238	1.06561	0.110865	0.0981302	131.178	24.2796	-16.3967	59.4523	-28.6687	0.2635	0.0502913	0.190859	11.3913	108	23	0.625909	1.59768	0.137517	0.219708	0.0189673	0.646821	0.110447
47	Left hand	58.1292	1926.81	43.1771	5.47626	-0.217851	0.126832	4.71985	2.20108	0.670066	-1.10007	0.0990817	0.186445	0.658203	109.224	0.147869	-0.169485	52	0.406262	0.372782	1.08981	0.0616823	0.0828525	100.224	19.2905	-13.7797	47.5227	-28.6586	0.482778	0.105819	0.219188	10.2632	78	19	0.741111	1.34933	0.233513	0.315084	0.0143955	-0.0803374	0.218001		200.701	54.532	-0.173286	-0.36
	Right hand	64.3561	2013.73	46.8186	8.07772	-0.191443	0.172532	4.89344	2.12694	0.598523	-1.09194	0.0788806	0.17765	0.623942	111.937	0.131792	-0.162692	22	0.402657	0.367321	1.0962	0.058871	0.0834171	99.0163	16.686	-10.8046	47.3424	-27.0495	0.421667	0.035851	0.0850221	7.5	55	20	0.748421	1.33615	0.0841469	0.112433	0.00407476	-0.1281	0.0807053
48	Left hand	61.5545	2915.56	39.1681	9.08028	-1.32087	0.231829	5.10125	2.65198	0.612784	-0.976613	0.153817	0.382668	0.615935	169.277	0.251013	-0.391832	16	0.498556	0.428145	1.16446	0.0905946	0.144045	128.402	16.7317	-16.5477	42.2134	-30.3781	0.213125	0.0508278	0.238488	4.28571	40	35	0.428235	2.33516	0.0699121	0.163256	0.00351475	1.80948	0.0579062		169.957	107.176	-0.0413585	-0.22
	Right hand	72.1945	3710.82	50.4856	6.56427	-0.823346	0.130023	4.52188	2.80948	0.502286	-1.57601	0.0878214	0.231757	0.273399	268.352	0.174843	-0.147053	9	0.36832	0.403453	0.912919	0.0826914	0.0890755	163.502	12.8653	-9.52797	70.2203	-47.9685	0.18129	0.0374826	0.206755	4.4375	39	32	0.455161	2.19702	0.16703	0.36697	0.0184666	4.83571	0.0830822
49	Left hand	129.163	5214.77	100.874	13.9795	-0.723006	0.138584	10.4821	3.15413	1.04866	-1.52427	0.143452	0.264105	0.688111	459.58	0.136795	-0.173266	12	0.438331	0.291939	1.50145	0.0816034	0.0922049	141.973	27.8727	-16.6167	61.2173	-29.2561	0.252609	0.0664843	0.263191	4.70833	32	24	0.609565	1.64051	0.111619	0.183113	0.0155852	0.153082	0.0972519		171.219	53.3686	0.0342414	0.3
	Right hand	114.058	4835.28	89.6365	5.17988	0.504438	0.0577876	4.30641	2.79832	1.07179	-1.20803	0.108669	0.165467	0.816433	387.012	0.10139	-0.136972	14	0.334822	0.44408	0.753968	0.0689113	0.12427	96.9092	30.8349	-14.7045	41.4368	-24.685	0.275909	0.0655859	0.237709	5.47826	40	23	0.607273	1.64671	0.126986	0.209109	0.0124813	0.251755	0.120002
50	Left hand	76.8547	4828.42	53.8298	10.1899	-1.28142	0.189299	6.79333	2.50276	0.758021	-1.06554	0.139358	0.217413	0.660226	328.387	0.183844	-0.20404	0	0.468992	0.338409	1.38588	0.102652	0.0794735	105.111	18.8312	-18.8427	45.127	-28.1918	0.150952	0.0554278	0.367187	2.90909	20	44	0.343023	2.91525	0.0470833	0.13726	0.000822379	-0.296052	0.0272299		260.91	75.7002	0.688935	0.04
	Right hand	57.183	4123.83	46.0333	5.161	-0.372699	0.112115	3.36192	1.95643	0.639014	-0.795815	0.139561	0.126412	0.776217	215.642	0.2184	-0.158845	19	0.412193	0.333241	1.23692	0.0858522	0.118125	81.7596	22.5359	-13.5011	32.3495	-19.5143	0.109111	0.03907	0.358075	3.73333	39	45	0.333864	2.99523	0.0592282	0.177402	0.00124149	-0.406241	0.0300517
51	Left hand	75.3789	2404.74	54.472	13.133	0.12259	0.241096	12.5573	1.81858	0.51883	-0.770775	0.0773223	0.189526	0.688222	104.935	0.149032	-0.24589	31	0.447434	0.312066	1.43378	0.122157	0.131755	80.9047	10.8353	-11.3468	30.6821	-18.613	0.3165	0.191374	0.604657	11.05	90	20	0.722105	1.38484	0.312385	0.432603	0.0375018	1.24652	0.212992		195.136	77.194	0.343331	0
	Right hand	99.7518	3281.52	66.1601	11.9766	-0.0741806	0.181025	11.2794	1.99543	0.528812	-0.97326	0.100295	0.17757	0.575551	163.786	0.189661	-0.182449	23	0.401473	0.367216	1.09329	0.1012	0.159987	76.9829	10.8208	-9.63016	34.8745	-22.1217	0.240476	0.0994221	0.413439	8.68182	73	22	0.657619	1.52064	0.310804	0.47262	0.0582376	1.63996	0.237807
52	Left hand	109.839	2915.38	52.7375	18.1635	2.5765	0.344413	13.1747	2.45041	0.579587	-1.01651	0.161125	0.284822	0.553192	179.768	0.278	-0.280195	29	0.434751	0.29071	1.49548	0.0994036	0.0843434	109.018	15.9222	-12.7538	47.0791	-24.0274	0.237143	0.167859	0.70784	7.80769	75	26	0.5596	1.78699	0.239504	0.427992	0.0233021	1.3516	0.188708		183.9	42.2977	0.124367	-0.25
	Right hand	64.4578	1823.08	31.1986	11.0984	1.10504	0.355734	9.44078	1.95836	0.341766	-0.801604	0.10722	0.24234	0.456936	76.0497	0.313724	-0.302319	11	0.477884	0.399852	1.19515	0.108077	0.0979383	100.917	8.43154	-8.87315	35.7316	-23.776	0.260714	0.159209	0.610666	5.60714	50	28	0.519259	1.92582	0.206359	0.39741	0.022568	0.772022	0.147228
53	Left hand	76.3651	2182.22	61.6423	6.28967	-0.891607	0.102035	5.0162	2.075	0.62065	-1.02661	0.0592675	0.107618	0.714739	112.76	0.0954925	-0.104829	0	0.437352	0.263453	1.66008	0.052514	0.0554832	89.531	16.1939	-9.02482	43.2228	-17.5937	0.449333	0.0254858	0.056719	6.75	38	16	0.921333	1.08538	0.0438938	0.0476416	0.00177393	0.117214	0.0428728		185.064	11.4911	-0.173793	-0.46
	Right hand	100.094	2922.27	82.6503	5.32492	-0.683028	0.0644271	4.6892	2.47455	0.908277	-1.31926	0.0515245	0.0925017	0.673798	234.296	0.0567277	-0.0701162	19	0.466608	0.269562	1.73098	0.0706686	0.0463476	101.009	20.5295	-17.6334	58.9905	-27.7469	0.417143	0.0559435	0.134111	13.7333	88	15	0.914286	1.09375	0.0405186	0.0443172	0.00191286	-0.928221	0.0409916
54	Left hand	148.746	5563.26	114.638	17.7527	-1.92706	0.154859	11.5993	4.47092	1.24832	-1.75624	0.322427	0.351068	0.713635	561.256	0.25829	-0.199897	28	0.347673	0.290722	1.1959	0.103548	0.0658635	166.413	39.7894	-25.0082	74.3145	-36.6658	0.247619	0.0790509	0.319244	9.82609	90	23	0.655	1.52672	0.313152	0.478095	0.00647989	3.01025	0.120395		155.962	52.1059	0.131482	0.31
	Right hand	118.725	4132.65	85.8324	15.9114	-1.17741	0.185377	10.3608	3.50845	0.942034	-1.55503	0.202268	0.239677	0.618823	359.824	0.214714	-0.154131	6	0.388082	0.277887	1.39655	0.0849991	0.0671406	139.341	24.3697	-15.6076	69.2714	-30.9451	0.332857	0.0687127	0.206433	6.27273	47	22	0.656667	1.52284	0.161751	0.246321	0.00189993	2.31054	0.0722738
55	Left hand	169.362	8628.75	163.86	6.24222	-1.12041	0.0380948	3.23352	5.49507	1.56876	-2.48896	0.282747	0.412169	0.635502	1264.97	0.180236	-0.165599	40	0.523762	0.449229	1.16591	0.100152	0.0795484	210.198	36.493	-32.0125	86.8452	-51.3934	0.214	0.0960729	0.448939	8.59259	89	27	0.543462	1.84006	0.0692209	0.12737	0.00588556	-0.554928	0.0600651		159.741	37.4825	0.186256	0.26
	Right hand	300.158	8635.29	154.25	56.8895	-6.99337	0.368814	32.7072	22.6696	2.24542	-4.15571	1.89473	3.68693	0.389703	2489.05	0.843817	-0.887196	25	0.381486	0.341096	1.11841	0.141475	0.101238	1811.18	88.9978	-62.8701	188.317	-168.359	0.252353	0.0552867	0.219085	8.40741	86	27	0.539615	1.85317	0.0652675	0.120952	0.00149365	-0.336003	0.0606466
56	Left hand	127.152	2564.25	110.043	7.57139	-0.150233	0.0688038	7.46979	3.02669	1.15543	-1.27209	0.215993	0.327865	0.756704	216.537	0.186938	-0.257737	43	0.447006	0.421395	1.06078	0.109608	0.134687	111.441	26.5904	-19.6289	44.7858	-29.6928	0.591111	0.310058	0.524535	29.6364	152	11	1.362	0.734214	0.625723	0.459415	0.168581	1.01831	0.631504		316.988	296.051	0.380594	-0.37
	Right hand	299.487	3181.89	128.732	85.0721	0.679923	0.660847	70.6773	28.1438	3.01213	-3.33564	4.81103	5.02157	1.01604	1383.67	1.59722	-1.50543	32	0.412885	0.27982	1.47554	0.200282	0.108398	1442.31	201.349	45.4647	127.469	-136.93	0.44625	0.237303	0.53177	22.5833	123	12	1.21182	0.825206	1.1671	0.963096	0.313001	2.63669	0.880604
57	Left hand	299.119	5410.65	60.4014	37.1791	0.873761	0.615534	13.9116	23.9792	1.06134	-1.29397	1.69385	1.61821	0.927692	813.479	1.59596	-1.25058	9	0.390916	0.415032	0.941893	0.0877072	0.128185	1169.91	40.1062	-20.7319	53.2521	-41.7311	0.127632	0.0158428	0.12413	2.8913	20	46	0.321778	3.10773	0.0801218	0.248997	0.00223393	2.18255	0.0562614		195.696	41.5973	0.283552	0.13
	Right hand	301.543	6430.83	68.3162	37.6024	2.05257	0.550417	16.7629	26.169	1.12595	-1.60998	1.76592	1.90652	0.644314	1075.96	1.56839	-1.18419	5	0.39595	0.363599	1.08898	0.0563985	0.120664	1399.36	39.3777	-18.0098	71.9211	-43.897	0.111522	0.0206524	0.185187	2.70455	15	44	0.329302	3.03672	0.0785401	0.238505	0.00702875	2.89075	0.054972
58	Left hand	114.829	5412.93	103.043	5.29123	0.195777	0.0513498	4.57368	3.26359	1.06118	-1.3353	0.197586	0.221462	0.789202	476.535	0.186195	-0.165851	0	0.425679	0.460162	0.925063	0.119778	0.0676381	96.5232	29.858	-18.1448	35.7683	-25.7379	0.284167	0.0600664	0.211377	3.24	15	25	0.58875	1.69851	0.0492829	0.0837077	0.0020191	0.0276544	0.0373383		171.982	25.3374	0.0168235	0.27
	Right hand	103.086	4588.13	89.8666	4.40256	-0.770861	0.04899	2.5725	2.43145	0.725735	-1.17574	0.125032	0.130813	0.592596	323.561	0.172283	-0.11126	2	0.351963	0.286199	1.22978	0.0775468	0.0858135	92.7695	17.8703	-8.45064	49.6312	-20.6772	0.225909	0.0448977	0.198742	3.47826	17	23	0.620455	1.61172	0.116066	0.187065	0.0240169	3.60546	0.0764582
59	Left hand	62.525	2904.35	52.4713	6.09553	-0.710521	0.116169	3.98613	2.20081	0.601381	-0.867463	0.0923521	0.158809	0.588628	155.429	0.153567	-0.183073	22	0.462498	0.378079	1.22328	0.0861551	0.0869473	96.6866	16.7186	-12.2354	33.6179	-19.7022	0.223704	0.0589751	0.26363	7.64286	79	28	0.542222	1.84426	0.0571323	0.105367	0.00174964	-0.895771	0.0498045		200.949	29.9636	0.089429	0.24
	Right hand	60.6476	2626.68	46.4926	5.99557	-0.753687	0.128957	4.89342	1.54168	0.455027	-0.801246	0.0609946	0.102312	0.522992	119.669	0.134046	-0.127691	1	0.26866	0.330765	0.812238	0.039879	0.0780846	67.9716	14.0574	-5.48638	32.8981	-16.9102	0.258846	0.0274703	0.106126	3.25926	17	27	0.536923	1.86246	0.0264982	0.0493519	0.000509949	-0.0158012	0.0239122
60	Left hand	96.751	1035.82	86.1997	10.171	1.08388	0.117994	12.1255	2.77083	1.03328	-1.02934	0.312945	0.29112	1.247	65.5863	0.302865	-0.282822	49	0.457884	0.247205	1.85224	0.134852	0.116072	115.155	25.7464	-22.5619	41.0003	-18.9257	1.79	1.86219	1.04033	60.8	147	5	3.17	0.315457	1.98481	0.626123	0.149531	0.52255	2.07512		150.392	13.2022	0.000454516	-0.17
	Right hand	300.723	1702.36	128.94	96.316	3.41555	0.746986	88.3136	24.2166	3.18963	-3.11961	4.98555	5.03263	0.961282	614.211	1.56305	-1.61322	38	0.396492	0.177697	2.23129	0.0699456	0.0776845	1180.41	136.719	-16.2299	143.74	-136.259	1.18333	1.22564	1.03575	43.6667	125	6	2.188	0.457038	1.02678	0.469276	0.654759	0.807809	1.14504
61	Left hand	116.119	4486.95	86.7321	5.48512	0.214964	0.0632421	4.92882	2.52787	1.03769	-1.14569	0.0848434	0.115513	0.903545	339.758	0.0817617	-0.100824	20	0.331003	0.324002	1.02161	0.040745	0.0852388	84.0286	30.4813	-14.7777	48.2617	-18.0817	0.190833	0.0435308	0.228109	5.96	49	25	0.547083	1.82788	0.0627957	0.114783	0.000232186	0.840691	0.0222852		159.894	17.4042	0.149706	0.26
	Right hand	81.8548	2797.77	53.0352	8.12314	0.348689	0.153165	7.4315	2.03146	0.425042	-1.06575	0.0679538	0.157255	0.433703	145.9	0.159876	-0.147554	11	0.408264	0.319285	1.27868	0.150882	0.0567659	95.7328	9.67468	-8.78446	44.8566	-21.3296	0.269565	0.0444643	0.164948	4.83333	34	24	0.548261	1.82395	0.0537378	0.098015	0.000696062	0.85284	0.0246365
62	Left hand	122.112	5997.8	69.3444	20.8448	-1.02729	0.300598	19.8472	4.16474	0.886646	-1.38434	0.211896	0.433911	0.640365	534.672	0.238986	-0.313443	4	0.539635	0.42255	1.27709	0.165181	0.101172	185.746	24.1041	-33.1794	52.7198	-48.736	0.155676	0.0540854	0.347423	3.06667	24	45	0.328182	3.04709	0.0663421	0.20215	0.00403796	0.88741	0.0593366		145.174	125.094	0.596751	0
	Right hand	105.07	7306.2	77.9881	13.8634	-0.540176	0.177763	12.5611	4.03574	1.13073	-1.85596	0.126742	0.321076	0.609638	826.423	0.112089	-0.172997	0.5	0.489649	0.406412	1.20481	0.065327	0.0813439	203.662	29.3489	-32.288	75.6693	-58.3311	0.149783	0.0143742	0.0959673	2.06383	1.5	47	0.314565	3.17899	0.0342998	0.109039	0.00112922	0.163448	0.0317561
		Note 1: Upper values represent those for anti-phase left hand.
		Note 2: Lower values represent those for anti-phase right hand.
		Note 3: Numbers 41–44 are parameters for both-hand tasks only.

## Sheet: VSRAD_parameter
Patients' No.	Gray matter														extent of white matter atrophy
	severity of medial temporal lobe atrophy				extent of Gray matter atrophy	extent of medial temporal lobe atrophy				Ratio of medial temporal lobe atrophy/gray matter atrophy	Max in medial temporal lobe atrophy
	Total value	Right side value	Left side value	Right side - Left side		Total value	Right side value	Left side value	Right side - Left side		Total value	Right side value	Left side value	Right side - Left side
1	2.23	1.66	2.71	-1.06	5.06	48.9	29.07	69.67	-40.61	9.66	4.96	3.28	4.96	-1.68	2.24
2	0.55	0.55	0	0.55	4.65	0	0	0	0	0	1.35	1.35	0	1.35	8.96
3	3.02	2.07	3.97	-1.9	11.34	60.1	40.43	80.7	-40.27	5.3	6.8	5.84	6.8	-0.96	5.27
4	2.85	3.45	2.2	1.25	3.69	73.87	83.85	63.41	20.44	20	5.86	5.86	4.18	1.68	2.59
5	2.65	2.51	2.8	-0.29	3.56	71.05	65.67	76.69	-11.02	19.97	4.87	4.55	4.87	-0.32	4.32
6	1.79	2.43	0.98	1.45	5.7	38.25	70.93	4.01	66.92	6.71	4.33	4.33	2.37	1.96	3.01
7	2.15	2.93	1.2	1.73	4.03	45.72	76.2	13.78	62.41	11.35	5.31	5.31	2.66	2.65	0.95
8	1.12	0.85	1.41	-0.56	4.43	13.71	6.82	20.93	-14.11	3.09	3.72	3.32	3.72	-0.4	3.03
9	0.98	0.76	1.18	-0.42	1.05	5.02	1.56	8.65	-7.09	1.24	2.79	2.79	2.77	0.03	4.65
10	2.07	1.29	2.19	-0.89	7.28	28.03	3.59	53.63	-50.05	3.85	4.26	2.67	4.26	-1.29	2.97
11	1.04	1.15	0.93	-0.12	8.58	3.49	4.67	2.26	2.41	0.41	2.59	2.59	2.41	0.19	5.77
12	1.52	1.33	1.75	-0.42	4.55	23.56	17.7	29.7	-12	5.17	3.69	3.69	3.31	0.38	2.77
13	1.07	0.68	1.29	-0.61	5.04	9.24	0.48	18.42	-17.94	1.83	2.64	2.24	2.64	-0.4	2.42
14	1.71	1.11	2.09	-0.98	3.12	25.34	8.01	43.48	-35.47	8.12	5.01	5.01	4.64	0.37	2.26
15	1.77	1.42	2.02	-0.6	4.22	27.91	13.64	42.86	-29.22	6.61	4.3	4.3	4.09	0.21	6.03
16	2.45	2.75	2.12	0.63	4.05	51.77	59.33	43.86	15.47	12.77	6.52	6.52	4.9	1.62	5.21
17	0.66	0.68	0.64	0.04	3.56	0.12	0	0.25	-0.25	0.03	2.1	1.98	2.1	-0.12	2.05
18	1.28	0.98	1.57	-0.59	9.19	14.93	4.67	25.69	-21.02	1.63	3.65	2.89	3.65	-0.76	8.06
19	1.83	1.86	1.76	0.11	9.7	29.25	42.22	15.66	26.56	3.02	4.79	4.79	4.25	0.54	6.31
20	1.17	1.47	0.65	0.83	4.42	10.95	21.17	0.25	20.92	2.48	3.17	3.17	2.23	0.94	1.82
21	0.95	1	0.91	0.09	4.11	4.1	5.5	2.63	2.87	1	3.31	3.31	2.5	0.81	1.58
22	2.2	2.34	2.02	0.32	4.87	51.59	60.89	41.85	19.03	10.59	4.55	4.55	4.49	0.06	6.14
23	1.6	1.73	1.43	0.3	4.97	28.46	33.61	23.06	10.55	5.72	3.94	3.94	3.58	0.35	3.05
24	2.15	2.85	1.15	1.71	5.95	32.13	61.72	1.13	60.59	5.4	5.7	5.7	2.18	3.53	4.76
25	1.44	1.44	1.43	0.02	7.17	21.36	22.61	20.05	2.56	2.98	4.78	4.78	4.28	0.5	5.02
26	1.98	2.16	1.79	0.37	7.41	47.92	52.39	43.23	9.16	6.47	4.77	4.77	3.39	1.38	4.89
27	2.57	1.53	3.6	-2.07	4.8	57.65	27.15	89.6	-62.45	12	6.37	3.51	6.37	-2.87	4.27
28	2.01	1.24	2.65	-1.41	4.59	44.68	15.67	75.06	-59.39	9.74	4.68	2.77	4.68	-1.91	6.36
29	2.94	2.73	3.15	-0.42	4.8	70.2	64.23	76.44	-12.21	14.64	5.38	5.31	5.38	-0.07	1.74
30	2.42	2.3	2.54	-0.24	3.83	58.32	45.33	71.93	-26.59	15.21	5.71	5.71	4.37	1.34	4.06
31	1.44	1.48	1.4	0.07	3.64	19.03	15.67	22.56	-6.89	5.22	2.81	2.72	2.81	-0.09	4.04
32	1.26	1.7	0.66	1.04	3.65	17.87	34.93	0	34.93	4.9	3.5	3.5	1.88	1.62	4.71
33	1.92	1.97	1.85	0.13	10.64	37.39	38.52	36.22	2.3	3.51	5.61	5.61	4.38	1.23	5.95
34	2.11	0.7	2.76	-2.06	4.04	39.66	0	81.2	-81.2	9.82	4.42	1.98	4.42	-2.44	5.92
35	2.64	3.3	1.95	1.34	2.78	63.1	78.59	46.87	31.72	22.69	6.48	6.48	3.9	2.57	4.57
36	1.2	1.2	0	1.2	4.11	5.08	9.93	0	9.93	1.24	3.71	3.71	0	3.71	1.71
37	0.87	0.47	0.96	-0.49	5.19	0.98	0	2.01	-2.01	0.19	2.54	1.46	2.54	-1.07	3.12
38	0.58	0.57	0.6	-0.03	5.97	0	0	0	0	0	1.81	1.56	1.81	-0.25	8.57
39	1.73	1.51	1.94	-0.43	3.49	37.58	26.56	49.12	-22.57	10.75	4.19	4.19	3.78	0.41	5.44
40	1.85	2.01	0.85	1.16	10.32	20.75	39.95	0.63	39.33	2.01	4.15	4.15	2.33	1.82	4.18
41	2.42	2.84	1.97	0.87	3.18	65.48	83.85	46.24	37.61	20.61	4.74	4.74	3.43	1.31	2.71
42	3	2.74	3.27	-0.53	8.31	74.97	72.37	77.69	-5.33	9.02	6.08	5.13	6.08	-0.95	5.86
43	2.23	2.7	1.59	1.11	9.83	52.63	76.2	27.94	48.25	5.35	5.05	5.05	3.09	1.96	3.95
44	2.01	2.71	1.1	1.6	3.37	41.86	76.56	5.51	71.04	12.41	5.87	5.87	2.53	3.34	5.69
45	1.81	1.77	1.83	-0.06	10.96	30.66	25.36	36.22	-10.86	2.8	4.77	4.77	4.11	0.66	4.02
46	2.14	2.52	1.71	0.81	2.33	56.18	72.13	39.47	32.66	24.11	4.35	4.35	3.04	1.31	1.89
47	1.29	1.71	0.67	1.04	1.7	19.83	38.76	0	38.76	11.67	3.21	3.21	1.88	1.33	3.15
48	1.22	1.37	0.32	1.05	5.83	8.02	15.67	0	15.67	1.38	3.74	3.74	0.86	2.88	3.89
49	3.83	3.94	3.71	0.23	6.81	87.94	92.34	83.33	9.01	12.91	7.72	6.85	7.72	-0.88	4.53
50	2.26	2.88	0.79	2.09	12.88	33.9	64.71	1.63	63.08	2.63	6.39	6.39	2.83	3.56	3.85
51	1.97	2.3	0.36	1.94	5.06	27.29	53.35	0	53.35	5.4	5.13	5.13	1.39	3.74	3.01
52	2.28	2.94	1.57	1.37	6.85	53.12	78.95	26.07	52.88	7.76	6.09	6.09	3.11	2.98	2.56
53	2.42	0.7	3.63	-2.93	4.13	45.29	0.6	92.11	-91.51	10.96	6.03	2.2	6.03	-3.83	2.17
54	2.53	3.24	1.58	1.66	3.52	49.02	71.77	25.19	46.58	13.92	6.3	6.3	3.2	3.09	2.48
55	2.21	2.46	1.95	0.51	8.21	39.66	43.54	35.59	7.95	4.83	5.14	5.14	4.58	0.56	2.69
56	1.52	1.27	1.74	-0.47	2.61	25.4	13.76	37.59	-23.84	9.74	3.56	2.86	3.56	-0.7	0.45
57	1.68	1.31	2.05	-0.74	5.63	31.58	18.54	45.24	-26.7	5.61	5.56	3.93	5.56	-1.64	2.14
58	0.62	0.68	0.28	0.4	3.32	0.31	0.6	0	0.6	0.09	2.54	2.54	0.67	1.87	1.87
59	3.26	3.89	2.46	1.43	6.57	68.12	85.53	49.87	35.65	10.36	7.42	7.42	5.74	1.69	2.04
60	3.87	3.04	4.72	-1.68	13.27	85.56	77.27	94.24	-16.96	6.45	8.26	6.16	8.26	-2.1	7.8
61	0.52	0.58	0.2	0.38	4	0	0	0	0	0	1.65	1.65	0.7	0.95	2.38
62	1.34	1.82	0.48	1.34	1.97	19.71	38.52	0	38.52	9.98	3.67	3.67	1.21	2.46	3.25
